# Supplementary material for: Interplay of mechanics and chemistry governs wear of diamond-like carbon coatings interacting with ZDDP-additivated lubricants
Source: Nat Commun. 2021 Jul 27;12:4550. doi: 10.1038/s41467-021-24766-6 (PMC8316475; doi:10.1038/s41467-021-24766-6)
Supplement: Supplementary file 6 — Source Data [file 41467_2021_24766_MOESM6_ESM.xlsx]

## Sheet: Figure 1
Figure 1a PAO										Figure 1b PAO+ZDDP										Figure 1c			Figure 1e										Figure 1f
a-C:H		a-C		ta-C(51)		ta-C(66)		ta-C(78)		a-C:H		a-C		ta-C(51)		ta-C(66)		ta-C(78)		Wear volume (µm3)			a-C:H		a-C		ta-C(51)		ta-C(66)		ta-C(78)
cycles	µ	cycles	µ	cycles	µ	cycles	µ	cycles	µ	cycles	µ	cycles	µ	cycles	µ	cycles	µ	cycles	µ	Label	PAO	PAO+ZDDP	Pz (GPa)	Prob.	Pz (GPa)	Prob.	Pz (GPa)	Prob.	Pz (GPa)	Prob.	Pz (GPa)	Prob.	Label	E*h'rms (GPa)	Pl,eff (GPa)	25th percentile	75th percentile
0	0.108671	0	0.081	0	0.0960442	0	0.0888969	0	0.0899815	0	0.106922	0	0.113636	0	0.103348	0	0.0895769	0	0.0936591	a-C:H	1.3	1.3	0.613637	0.295888	0.600001	0.136183	0.607143	0.253829	0.600106	0.065956	0.600014	0.060009	a-C:H	9.70157	1.74455	0.830898	2.96507
90	0.0552812	270	0.0693497	90	0.0862298	100	0.0396943	90	0.0603085	90	0.0671473	90	0.0931713	90	0.0507595	50	0.0571945	90	0.0727545	a-C	1.3	1.3	1.84091	0.241234	1.8	0.1425	1.82143	0.185893	1.8001	0.062615	1.80001	0.05657	a-C	22.3561	3.58515	1.81092	5.75944
180	0.0484425	540	0.0684725	180	0.0825943	200	0.0288474	180	0.0534685	180	0.0687589	180	0.0933439	180	0.0444793	100	0.0471707	180	0.0599317	ta-C(51)	1.3	1.3	3.06818	0.150659	3	0.139648	3.03571	0.128656	3.0001	0.058736	3.00001	0.054962	ta-C(51)	15.3241	2.21665	0.957274	4.28082
270	0.0442975	810	0.0691027	270	0.0773451	300	0.0230237	270	0.046958	270	0.0723092	270	0.0936531	270	0.0372775	150	0.0402252	270	0.0447494	ta-C(66)	1.3	11100000	4.29545	0.074107	4.2	0.12417	4.25	0.085375	4.2001	0.05696	4.20001	0.052098	ta-C(66)	29.2971	9.20938	4.03054	17.3098
360	0.043245	1080	0.0705691	360	0.0722282	400	0.0214756	360	0.0396466	360	0.0746946	360	0.0938168	360	0.0337424	200	0.0356967	360	0.0373455	ta-C(78)	24.7	9200000	5.52273	0.0291	5.4	0.100472	5.46429	0.055927	5.4001	0.051835	5.40001	0.050917	ta-C(78)	33.6979	10.4637	4.52486	20.3273
450	0.041541	1350	0.071656	450	0.0675062	500	0.0210821	450	0.0347072	450	0.0761643	450	0.0937216	450	0.0298523	250	0.0309628	450	0.0348353				6.75	0.01022	6.6	0.072545	6.67857	0.036781	6.6001	0.047736	6.60001	0.047831
540	0.0412048	1620	0.0742043	540	0.0614007	600	0.0186012	540	0.031435	540	0.0765076	540	0.0939735	540	0.0267066	300	0.0278759	540	0.033066				7.97727	0.003767	7.8	0.04735	7.89286	0.024425	7.80009	0.045117	7.80001	0.044729
630	0.039685	1890	0.0758762	630	0.0554886	700	0.0164636	630	0.0296904	630	0.0772884	630	0.09381	630	0.0251168	350	0.025724	630	0.0322887				9.20455	0.001979	9	0.028771	9.10714	0.016122	9.00009	0.040757	9.00001	0.041226
720	0.0398578	2160	0.0782673	720	0.0492352	800	0.0159783	720	0.0278023	720	0.0793456	720	0.0938947	720	0.0219282	400	0.0236402	720	0.0326564				10.4318	0.001353	10.2	0.016523	10.3214	0.010855	10.2001	0.038464	10.2	0.037492
810	0.0397526	2430	0.0796775	810	0.0440915	900	0.0155651	810	0.0270535	810	0.0806203	810	0.0939245	810	0.0212137	450	0.0222251	810	0.0335222				11.6591	0.001022	11.4	0.00946	11.5357	0.007514	11.4001	0.034762	11.4	0.034661
900	0.0401882	2700	0.0807844	900	0.0389042	1000	0.0158176	900	0.0250726	900	0.0810234	900	0.0942026	900	0.0209882	500	0.0210133	900	0.0338997				12.8864	0.000819	12.6	0.005436	12.75	0.005121	12.6001	0.032808	12.6	0.031264
990	0.0423659	2970	0.082356	990	0.0352114	1100	0.0161289	990	0.0261014	990	0.0812712	990	0.09358	990	0.0188682	550	0.0205787	990	0.0340732				14.1136	0.000767	13.8	0.003249	13.9643	0.003584	13.8001	0.028618	13.8	0.028605
1080	0.045282	3240	0.0839915	1080	0.0332087	1200	0.014517	1080	0.0271078	1080	0.0838568	1080	0.093996	1080	0.0218139	600	0.0187069	1080	0.0326258				15.3409	0.000592	15	0.002094	15.1786	0.00244	15.0001	0.02648	15	0.025889
1170	0.049786	3510	0.0860143	1170	0.0305425	1300	0.015535	1170	0.0245275	1170	0.084682	1170	0.0934306	1170	0.017224	650	0.0195019	1170	0.0340295				16.5682	0.00052	16.2	0.00134	16.3929	0.001718	16.2001	0.024314	16.2	0.023526
1260	0.0523005	3780	0.0872779	1260	0.0291197	1400	0.0155814	1260	0.0243919	1260	0.0829132	1260	0.0938789	1260	0.017227	700	0.0185571	1260	0.0325398				17.7955	0.000458	17.4	0.000948	17.6071	0.001169	17.4001	0.02246	17.4	0.020555
1350	0.0563016	4050	0.087125	1350	0.0288203	1500	0.0140719	1350	0.0245346	1350	0.0830049	1350	0.0931142	1350	0.0186218	750	0.01863	1350	0.0324988				19.0227	0.000317	18.6	0.000589	18.8214	0.000913	18.6001	0.020733	18.6	0.019702
1440	0.0580058	4320	0.0888029	1440	0.0273636	1600	0.0134821	1440	0.024206	1440	0.08297	1440	0.092733	1440	0.0173591	800	0.0189891	1440	0.0324424				20.25	0.000295	19.8	0.000412	20.0357	0.000668	19.8001	0.0188	19.8	0.01788
1530	0.0605564	4590	0.0892366	1530	0.0272774	1700	0.0141211	1530	0.0243004	1530	0.0820521	1530	0.0935156	1530	0.0171671	850	0.0173792	1530	0.0329366				21.4773	0.000243	21	0.000279	21.25	0.000561	21.0001	0.017668	21	0.015517
1620	0.0612857	4860	0.0901503	1620	0.0260727	1800	0.0152986	1620	0.0238939	1620	0.0814427	1620	0.0928157	1620	0.0178495	900	0.0171711	1620	0.0308921				22.7045	0.000202	22.2	0.000191	22.4643	0.000391	22.2001	0.016004	22.2	0.014171
1710	0.0621323	5130	0.090453	1710	0.0265722	1900	0.014594	1710	0.0236307	1710	0.0824304	1710	0.0932775	1710	0.0162642	950	0.0165248	1710	0.0318816				23.9318	0.000169	23.4	0.001172	23.6786	0.000343	23.4001	0.014525	23.4	0.012571
1800	0.0632324	5400	0.0908815	1800	0.0256876	2000	0.0138658	1800	0.0230207	1800	0.0817488	1800	0.092547	1800	0.0149054	1000	0.0174731	1800	0.0335334				25.1591	0.000107			24.8929	0.000246	24.6001	0.012607	24.6	0.012054
1890	0.0639595	5670	0.0918173	1890	0.0246646	2100	0.0136013	1890	0.0224613	1890	0.0839712	1890	0.0933292	1890	0.0156879	1050	0.0176638	1890	0.0359504				26.3864	0.000998			26.1071	0.000207	25.8001	0.01095	25.8	0.011554
1980	0.0644505	5940	0.0927565	1980	0.0250856	2200	0.016413	1980	0.0245634	1980	0.0820824	1980	0.092816	1980	0.0166274	1100	0.0168821	1980	0.0358404								27.3214	0.000173	27.0001	0.010306	27	0.009839
2070	0.0645408	6210	0.0924743	2070	0.027234	2300	0.0143058	2070	0.0239487	2070	0.0817137	2070	0.0922221	2070	0.0174473	1150	0.0182635	2070	0.0364242								28.5357	0.000116	28.2001	0.00952	28.2	0.009519
2160	0.0641927	6480	0.094019	2160	0.0260643	2400	0.011998	2160	0.0231743	2160	0.0811978	2160	0.0924371	2160	0.0162784	1200	0.0175907	2160	0.0378043								29.75	9.6e-05	29.4001	0.008282	29.4	0.008033
2250	0.0649416	6750	0.0941922	2250	0.0250296	2500	0.0129075	2250	0.0238695	2250	0.0798203	2250	0.0924914	2250	0.0159146	1250	0.0177074	2250	0.0393144								30.9643	7.6e-05	30.6001	0.006809	30.6	0.007984
2340	0.065196	7020	0.0948697	2340	0.0260168	2600	0.0153732	2340	0.0259656	2340	0.081075	2340	0.0934388	2340	0.0151103	1300	0.0171424	2340	0.0400472								32.1786	6.9e-05	31.8001	0.006172	31.8	0.006934
2430	0.0654715	7290	0.0953321	2430	0.0264871	2700	0.0134762	2430	0.0254024	2430	0.0806868	2430	0.0927732	2430	0.0175619	1350	0.0167758	2430	0.0402123								33.3929	5.1e-05	33.0001	0.005472	33	0.006318
2520	0.0652911	7560	0.0953736	2520	0.0256587	2800	0.0115314	2520	0.0222753	2520	0.0811049	2520	0.0926222	2520	0.0180548	1400	0.0171573	2520	0.0381616								34.6071	3.3e-05	34.2001	0.004474	34.2	0.005646
2610	0.0654967	7830	0.0952619	2610	0.0245663	2900	0.0145046	2610	0.0243203	2610	0.0805493	2610	0.093334	2610	0.0170386	1450	0.0185177	2610	0.0365209								35.8214	2.2e-05	35.4	0.003794	35.4	0.005071
2700	0.0654289	8100	0.0961521	2700	0.0241882	3000	0.0117282	2700	0.0211079	2700	0.0803544	2700	0.0918703	2700	0.0159355	1500	0.0155443	2700	0.0383692								37.0357	1.9e-05	36.6	0.003277	36.6	0.004833
2790	0.0658291	8370	0.096754	2790	0.0272053	3100	0.0144689	2790	0.0203685	2790	0.0806844	2790	0.0922682	2790	0.0160404	1550	0.0164829	2790	0.0376341								38.25	1.8e-05	37.8	0.002923	37.8	0.004505
2880	0.0666594	8640	0.0960134	2880	0.0244073	3200	0.0131749	2880	0.021866	2880	0.0794452	2880	0.0920069	2880	0.0175756	1600	0.0164244	2880	0.0379711								39.4643	1e-05	39	0.002612	39	0.003734
2970	0.0663456	8910	0.0965321	2970	0.0243413	3300	0.0123215	2970	0.0245136	2970	0.0798531	2970	0.0904005	2970	0.0149108	1650	0.0151384	2970	0.037323								40.6786	7e-06	40.2	0.002258	40.2	0.003455
3060	0.0660126	9180	0.0985638	3060	0.0230603	3400	0.0156569	3060	0.0231558	3060	0.0815518	3060	0.0920026	3060	0.0178032	1700	0.0161083	3060	0.0378725								41.8929	1.2e-05	41.4	0.001961	41.4	0.003012
3150	0.0665659	9450	0.0970137	3150	0.0238041	3500	0.0133149	3150	0.0228182	3150	0.0798102	3150	0.0914401	3150	0.0168159	1750	0.0171393	3150	0.037689								43.1071	8e-06	42.6	0.001571	42.6	0.002716
3240	0.0661213	9720	0.0971584	3240	0.0234034	3600	0.0133922	3240	0.0225609	3240	0.0804224	3240	0.0914675	3240	0.0166872	1800	0.0160833	3240	0.0378543								44.3214	1e-05	43.8	0.001486	43.8	0.002757
3330	0.0672132	9990	0.0969937	3330	0.0233426	3700	0.0156728	3330	0.022658	3330	0.0799479	3330	0.0915633	3330	0.016381	1850	0.017128	3330	0.0377188								45.5357	5e-06	45	0.001111	45	0.00206
3420	0.0667251	10260	0.0973441	3420	0.0245821	3800	0.0116451	3420	0.0232904	3420	0.0804505	3420	0.0915421	3420	0.0167101	1900	0.0156213	3420	0.0380939								46.75	6e-06	46.2	0.000991	46.2	0.002133
3510	0.0674033	10530	0.0980618	3510	0.0227448	3900	0.0139249	3510	0.0227364	3510	0.0805465	3510	0.0919734	3510	0.0143853	1950	0.0170816	3510	0.0397902								47.9643	4e-06	47.4	0.000906	47.4	0.001854
3600	0.0669056	10800	0.0981406	3600	0.0240418	4000	0.0124092	3600	0.0243399	3600	0.0795369	3600	0.0913692	3600	0.0144866	2000	0.0170813	3600	0.0383754								49.1786	2e-06	48.6	0.000722	48.6	0.001608
3690	0.0674038	11070	0.0973889	3690	0.023499	4100	0.012484	3690	0.0246038	3690	0.0791833	3690	0.091187	3690	0.0170159	2050	0.0166109	3690	0.040871								50.3929	5.5e-05	49.8	0.00063	49.8	0.001699
3780	0.0677452	11340	0.099069	3780	0.0207483	4200	0.0140638	3780	0.0237002	3780	0.0790073	3780	0.0914827	3780	0.0157354	2100	0.0180354	3780	0.0403156										51	0.000722	51	0.00142
3870	0.0677999	11610	0.0989229	3870	0.0219763	4300	0.0120106	3870	0.02362	3870	0.0787566	3870	0.0910576	3870	0.0163685	2150	0.0174203	3870	0.0393241										52.2	0.000453	52.2	0.001338
3960	0.0675318	11880	0.097892	3960	0.0218863	4400	0.0123639	3960	0.0240591	3960	0.078291	3960	0.0911754	3960	0.0146713	2200	0.0182423	3960	0.0402631										53.4	0.000552	53.4	0.001034
4050	0.0678939	12150	0.0987478	4050	0.0221017	4500	0.0119276	4050	0.0238328	4050	0.0782297	4050	0.0912833	4050	0.018814	2250	0.0173065	4050	0.0397533										54.6	0.000439	54.6	0.001132
4140	0.0681547	12420	0.0985512	4140	0.0209283	4600	0.0126689	4140	0.0240249	4140	0.0778897	4140	0.0916007	4140	0.0172283	2300	0.0172746	4140	0.0394633										55.8	0.000474	55.8	0.000985
4230	0.0680234	12690	0.0974844	4230	0.0209606	4700	0.0118211	4230	0.024393	4230	0.0785208	4230	0.0910239	4230	0.0188134	2350	0.0168578	4230	0.0414821										57	0.000389	57	0.000985
4320	0.068806	12960	0.0984036	4320	0.0209214	4800	0.0125798	4320	0.0240477	4320	0.0784327	4320	0.0912675	4320	0.0148724	2400	0.0172077	4320	0.0401422										58.2	0.000333	58.2	0.000788
4410	0.0688093	13230	0.100024	4410	0.0206603	4900	0.0106428	4410	0.0247477	4410	0.0785889	4410	0.0905508	4410	0.017049	2450	0.0195554	4410	0.0406977										59.4	0.000262	59.4	0.001018
4500	0.0690062	13500	0.0984019	4500	0.01849	5000	0.013877	4500	0.024014	4500	0.0789338	4500	0.0913577	4500	0.0156118	2500	0.0184782	4500	0.0419982										60.6	0.000304	60.6	0.000829
4590	0.0692387	13770	0.0982944	4590	0.0203548	5100	0.0137651	4590	0.0242259	4590	0.0781051	4590	0.09125	4590	0.0169541	2550	0.0173273	4590	0.0424041										61.8	0.000184	61.8	0.000837
4680	0.0697566	14040	0.0993302	4680	0.018998	5200	0.0123051	4680	0.0248463	4680	0.0780917	4680	0.0916653	4680	0.0177335	2600	0.0184867	4680	0.0426366										63	0.000326	63	0.000714
4770	0.0705368	14310	0.0987788	4770	0.0189389	5300	0.01264	4770	0.0209771	4770	0.0783831	4770	0.0916641	4770	0.0174929	2650	0.0191802	4770	0.0424363										64.2	0.000156	64.2	0.000747
4860	0.0714135	14580	0.0985998	4860	0.0192271	5400	0.0107211	4860	0.0222697	4860	0.078649	4860	0.0908152	4860	0.0176289	2700	0.0181757	4860	0.043457										65.4	0.004558	65.4	0.000771
4950	0.0708971	14850	0.0987745	4950	0.0194814	5500	0.011645	4950	0.0254238	4950	0.0786277	4950	0.091018	4950	0.0165766	2750	0.0184124	4950	0.0433081												66.6	0.000665
5040	0.0719084	15120	0.100006	5040	0.0194165	5600	0.0117909	5040	0.0224815	5040	0.0790511	5040	0.0912655	5040	0.0174934	2800	0.0166686	5040	0.0434385												67.8	0.000509
5130	0.0715884	15390	0.0989855	5130	0.0191155	5700	0.0133109	5130	0.0250234	5130	0.078764	5130	0.0908163	5130	0.0162522	2850	0.017889	5130	0.0432264												69	0.00046
5220	0.0712494	15660	0.0999623	5220	0.0195846	5800	0.0117263	5220	0.0221351	5220	0.0775626	5220	0.0901431	5220	0.0170597	2900	0.0178283	5220	0.0432431												70.2	0.000501
5310	0.0724644	15930	0.0992567	5310	0.020299	5900	0.0122129	5310	0.0217497	5310	0.0782868	5310	0.0913706	5310	0.0149343	2950	0.0179395	5310	0.0447125												71.4	0.000345
5400	0.0724394	16200	0.0994083	5400	0.0193959	6000	0.0124346	5400	0.0223268	5400	0.0790927	5400	0.0903093	5400	0.0176763	3000	0.0178141	5400	0.0442298												72.6	0.000402
5490	0.0730144	16470	0.099434	5490	0.020038	6100	0.01486	5490	0.0228216	5490	0.0785796	5490	0.0904192	5490	0.0148928	3050	0.0183329	5490	0.0459709												73.8	0.000345
5580	0.0730848	16740	0.100051	5580	0.0191691	6200	0.0119414	5580	0.0231859	5580	0.0785115	5580	0.0915039	5580	0.015663	3100	0.0169798	5580	0.04475												75	0.000386
5670	0.0736805	17010	0.099126	5670	0.0196792	6300	0.0126211	5670	0.0243485	5670	0.0787395	5670	0.0903196	5670	0.0155963	3150	0.0191774	5670	0.0438164												76.2	0.00032
5760	0.0740774	17280	0.0993879	5760	0.0198103	6400	0.00972794	5760	0.0227191	5760	0.0789823	5760	0.0900198	5760	0.0167357	3200	0.0192902	5760	0.0442085												77.4	0.009314
5850	0.0737479	17550	0.0994041	5850	0.02122	6500	0.0116432	5850	0.0223252	5850	0.0784707	5850	0.0906826	5850	0.0156603	3250	0.0190695	5850	0.0447173
5940	0.0753591	17820	0.0999256	5940	0.0196313	6600	0.0104231	5940	0.023527	5940	0.0788701	5940	0.0891181	5940	0.0157097	3300	0.0188461	5940	0.044728
6030	0.0743964	18090	0.0998529	6030	0.0198342	6700	0.0121399	6030	0.0200928	6030	0.0785173	6030	0.088172	6030	0.0161152	3350	0.0175638	6030	0.0449777
6120	0.0752251	18360	0.100208	6120	0.0183287	6800	0.0120848	6120	0.0228257	6120	0.078927	6120	0.0880354	6120	0.0165078	3400	0.0172619	6120	0.0456956
6210	0.0753984	18630	0.099632	6210	0.0186667	6900	0.0116568	6210	0.0224853	6210	0.0790954	6210	0.0878757	6210	0.0171416	3450	0.0177461	6210	0.0461213
6300	0.0756606	18900	0.098999	6300	0.0202503	7000	0.0114631	6300	0.0212383	6300	0.0781757	6300	0.0881831	6300	0.0169138	3500	0.0186519	6300	0.046009
6390	0.0769697	19170	0.0995643	6390	0.0196004	7100	0.0105498	6390	0.0218266	6390	0.0791173	6390	0.0879293	6390	0.0155006	3550	0.0184124	6390	0.0471128
6480	0.0764582	19440	0.0998583	6480	0.0180071	7200	0.0121297	6480	0.0205616	6480	0.0789011	6480	0.0882133	6480	0.018518	3600	0.0184539	6480	0.0470716
6570	0.0768279	19710	0.0995324	6570	0.0185523	7300	0.0128257	6570	0.0221512	6570	0.0783659	6570	0.0880308	6570	0.0157633	3650	0.0186157	6570	0.0477882
6660	0.0771049	19980	0.0990362	6660	0.0183473	7400	0.0113525	6660	0.022215	6660	0.0785897	6660	0.0875972	6660	0.0161722	3700	0.0196536	6660	0.0469431
6750	0.0774545	20250	0.0997098	6750	0.0191232	7500	0.0123123	6750	0.0202914	6750	0.0793088	6750	0.087793	6750	0.0161623	3750	0.017676	6750	0.0473375
6840	0.0775522	20520	0.0982832	6840	0.0183419	7600	0.0125372	6840	0.0223724	6840	0.079037	6840	0.0876239	6840	0.0179264	3800	0.0183753	6840	0.0487193
6930	0.0785068	20790	0.0991521	6930	0.0186996	7700	0.0106367	6930	0.0197798	6930	0.0786813	6930	0.0873062	6930	0.015806	3850	0.0193634	6930	0.0492179
7020	0.0790025	21060	0.0996777	7020	0.0187626	7800	0.0115284	7020	0.0217563	7020	0.0794176	7020	0.0873701	7020	0.017951	3900	0.0177768	7020	0.0493846
7110	0.0791087	21330	0.0996403	7110	0.0179006	7900	0.0118328	7110	0.0225517	7110	0.07905	7110	0.0875252	7110	0.0180894	3950	0.0186739	7110	0.0487919
7200	0.0788387	21600	0.099659	7200	0.0193198	8000	0.0116732	7200	0.0230223	7200	0.0793545	7200	0.0870174	7200	0.0181631	4000	0.0164563	7200	0.0490465
7290	0.0787287	21870	0.0993082	7290	0.0188914	8100	0.0128121	7290	0.0229126	7290	0.0794995	7290	0.0878906	7290	0.0177668	4050	0.01772	7290	0.0495739
7380	0.0796173	22140	0.100049	7380	0.0199928	8200	0.0116581	7380	0.0225726	7380	0.0788695	7380	0.0880303	7380	0.0172472	4100	0.0178495	7380	0.0494771
7470	0.0798638	22410	0.100177	7470	0.0190334	8300	0.0136502	7470	0.0214248	7470	0.0794053	7470	0.0871849	7470	0.0184327	4150	0.0188748	7470	0.0504732
7560	0.0806899	22680	0.0992438	7560	0.0169641	8400	0.0109232	7560	0.0216372	7560	0.0793591	7560	0.0875974	7560	0.015527	4200	0.0165262	7560	0.0508041
7650	0.0811256	22950	0.0996444	7650	0.0183371	8500	0.0107519	7650	0.0222625	7650	0.0795847	7650	0.0873207	7650	0.0187876	4250	0.0174357	7650	0.0500616
7740	0.0813062	23220	0.100107	7740	0.0179487	8600	0.0111551	7740	0.0207167	7740	0.0800448	7740	0.087409	7740	0.0167251	4300	0.0172168	7740	0.0502365
7830	0.0815887	23490	0.0998344	7830	0.0201978	8700	0.0105708	7830	0.021714	7830	0.0799448	7830	0.0878082	7830	0.0178272	4350	0.0162262	7830	0.0502342
7920	0.082195	23760	0.100308	7920	0.0203068	8800	0.0109456	7920	0.0212406	7920	0.0796219	7920	0.0872579	7920	0.0190356	4400	0.0172133	7920	0.0512528
8010	0.0822998	24030	0.100571	8010	0.018213	8900	0.0110085	8010	0.0205527	8010	0.0799365	8010	0.0885006	8010	0.017441	4450	0.0172676	8010	0.0496655
8100	0.0824631	24300	0.10058	8100	0.0200766	9000	0.012309	8100	0.0215295	8100	0.0801755	8100	0.0871226	8100	0.0172973	4500	0.0187911	8100	0.0499441
8190	0.0832534	24570	0.0999754	8190	0.0186718	9100	0.0127984	8190	0.0213136	8190	0.0804575	8190	0.0872342	8190	0.017203	4550	0.0167935	8190	0.0505818
8280	0.0824716	24840	0.0996872	8280	0.0184626	9200	0.0111013	8280	0.0212205	8280	0.0802094	8280	0.0877868	8280	0.0170472	4600	0.017257	8280	0.0516182
8370	0.0826324	25110	0.0998245	8370	0.0181951	9300	0.0127298	8370	0.0217829	8370	0.0802623	8370	0.0876636	8370	0.0170084	4650	0.0185575	8370	0.0504263
8460	0.0836119	25380	0.100416	8460	0.0200769	9400	0.0104412	8460	0.0204593	8460	0.0803942	8460	0.0876694	8460	0.0186673	4700	0.0174011	8460	0.0515999
8550	0.0833503	25650	0.0991209	8550	0.019088	9500	0.0111656	8550	0.0206818	8550	0.0804218	8550	0.08739	8550	0.0197346	4750	0.0170247	8550	0.0521759
8640	0.0835664	25920	0.0994047	8640	0.0187896	9600	0.011234	8640	0.0198172	8640	0.080554	8640	0.0874467	8640	0.0176029	4800	0.0166504	8640	0.0516974
8730	0.083654	26190	0.0996724	8730	0.0189443	9700	0.00848454	8730	0.021065	8730	0.0808593	8730	0.0872869	8730	0.0193326	4850	0.0176175	8730	0.0529012
8820	0.0846484	26460	0.0992504	8820	0.0182204	9800	0.0125528	8820	0.0217246	8820	0.0810064	8820	0.0876238	8820	0.0174331	4900	0.0177757	8820	0.0530105
8910	0.0852908	26730	0.0983078	8910	0.0198534	9900	0.011516	8910	0.0218054	8910	0.0799548	8910	0.0870225	8910	0.0173488	4950	0.0184278	8910	0.0524981
9000	0.0860193			9000	0.019422	10000	0.0104033	9000	0.0207112	9000	0.0807486	9000	0.087428	9000	0.0176467	5000	0.0175771	9000	0.0530137
9090	0.0845606			9090	0.0199085	10100	0.0122532	9090	0.0210591	9090	0.0806443	9090	0.087928	9090	0.0188526	5050	0.0175768	9090	0.0546784
9180	0.0854115			9180	0.0197796	10200	0.0112138	9180	0.0220278	9180	0.0813562	9180	0.0880432	9180	0.0180555	5100	0.0202785	9180	0.0542837
9270	0.0850747			9270	0.0198223	10300	0.010675	9270	0.0212101	9270	0.0811253	9270	0.0874099	9270	0.0199739	5150	0.0179708	9270	0.055025
9360	0.0858274			9360	0.0193046	10400	0.0116397	9360	0.0209766	9360	0.081178	9360	0.0873507	9360	0.0174927	5200	0.0179104	9360	0.0558857
9450	0.0857638			9450	0.0174691	10500	0.0117698	9450	0.0198007	9450	0.0808743	9450	0.0867411	9450	0.0183334	5250	0.017182	9450	0.0556833
9540	0.0869758			9540	0.0190724	10600	0.0109808	9540	0.0205864	9540	0.0811241	9540	0.0869719	9540	0.0196471	5300	0.0166959	9540	0.0561442
9630	0.0868694			9630	0.0200331	10700	0.0132329	9630	0.0203219	9630	0.0811929	9630	0.0873143	9630	0.0180066	5350	0.0178163	9630	0.0568648
9720	0.0865886			9720	0.0194576	10800	0.0118376	9720	0.022153	9720	0.0811815	9720	0.0868982	9720	0.0174075	5400	0.0186907	9720	0.0568301
9810	0.0859887			9810	0.0201107	10900	0.0102257	9810	0.0222511	9810	0.0809822	9810	0.0871738	9810	0.0196056	5450	0.0183842	9810	0.0573317
9900	0.0870237			9900	0.0185403	11000	0.0118371	9900	0.0210287	9900	0.0815042	9900	0.0871918	9900	0.0202354	5500	0.0171359	9900	0.0566617
9990	0.0865367			9990	0.0208076	11100	0.0115638	9990	0.0215547	9990	0.0813029	9990	0.0864713	9990	0.0187579	5550	0.0190804	9990	0.057344
10080	0.0870067			10080	0.0213286	11200	0.0109686	10080	0.0213518	10080	0.0815316	10080	0.0868998	10080	0.0183079	5600	0.0178722	10080	0.0579848
10170	0.0869763			10170	0.0202286	11300	0.0118375	10170	0.0203985	10170	0.0814988	10170	0.0873677	10170	0.0205907	5650	0.0176768	10170	0.0573829
10260	0.0873225			10260	0.0197509	11400	0.0122514	10260	0.0213506	10260	0.0798919	10260	0.0869241	10260	0.0188132	5700	0.0175697	10260	0.058213
10350	0.087719			10350	0.0211548	11500	0.0110656	10350	0.0220451	10350	0.0816059	10350	0.0872245	10350	0.0197319	5750	0.0183502	10350	0.0580732
10440	0.087985			10440	0.0207336	11600	0.0131727	10440	0.0221988	10440	0.0818148	10440	0.0874207	10440	0.0202914	5800	0.0172139	10440	0.0582144
10530	0.0883734			10530	0.0199628	11700	0.0125348	10530	0.0199568	10530	0.081681	10530	0.0864903	10530	0.0202639	5850	0.0166166	10530	0.059481
10620	0.088124			10620	0.020787	11800	0.0102116	10620	0.0214859	10620	0.0817503	10620	0.0873696	10620	0.0209055	5900	0.0165031	10620	0.0611367
10710	0.0885995			10710	0.0211204	11900	0.0104616	10710	0.0207069	10710	0.081945	10710	0.087259	10710	0.0189845	5950	0.0179374	10710	0.0602177
10800	0.0880151			10800	0.021924	12000	0.0127169	10800	0.02166	10800	0.0817169	10800	0.0871874	10800	0.021067	6000	0.0163496	10800	0.0606017
10890	0.0889406			10890	0.0209829	12100	0.0118555	10890	0.020972	10890	0.0814982	10890	0.086562	10890	0.020332	6050	0.0171685	10890	0.0632085
10980	0.0886677			10980	0.0223649	12200	0.0132529	10980	0.0223185	10980	0.0821862	10980	0.0875157	10980	0.0204727	6100	0.0174402	10980	0.0627334
11070	0.0890717			11070	0.0219344	12300	0.0120999	11070	0.0230513	11070	0.0821639	11070	0.0864882	11070	0.0233899	6150	0.0180523	11070	0.0634544
11160	0.0888546			11160	0.0212806	12400	0.0109364	11160	0.0208614	11160	0.0822505	11160	0.0867063	11160	0.021903	6200	0.0163784	11160	0.0639969
11250	0.0895359			11250	0.022121	12500	0.0101142	11250	0.0219107	11250	0.0821959	11250	0.0872933	11250	0.0200115	6250	0.016094	11250	0.0641659
11340	0.0892109			11340	0.0230804	12600	0.0123096	11340	0.0205533	11340	0.0819896	11340	0.0868135	11340	0.0209614	6300	0.016628	11340	0.0645482
11430	0.0898867			11430	0.024386	12700	0.0123921	11430	0.0207678	11430	0.0821002	11430	0.0863929	11430	0.0207066	6350	0.0158749	11430	0.0654926
11520	0.0891685			11520	0.0227664	12800	0.00967811	11520	0.0216764	11520	0.0828385	11520	0.0857138	11520	0.0211001	6400	0.017082	11520	0.0654944
11610	0.0898733			11610	0.0236649	12900	0.0102815	11610	0.0225818	11610	0.0822259	11610	0.087043	11610	0.0209023	6450	0.0162486	11610	0.0660314
11700	0.0900379			11700	0.0241069	13000	0.0116857	11700	0.0201086	11700	0.0821275	11700	0.0872311	11700	0.0218834	6500	0.0152876	11700	0.0670794
11790	0.0915067			11790	0.0246949	13100	0.0108593	11790	0.0219313	11790	0.0831386	11790	0.0868562	11790	0.0213925	6550	0.0158067	11790	0.0671594
11880	0.0903971			11880	0.0252965	13200	0.00974447	11880	0.0225776	11880	0.0823747	11880	0.0866343	11880	0.0207126	6600	0.0140985	11880	0.0684818
11970	0.0903937			11970	0.025446	13300	0.0123714	11970	0.0208597	11970	0.082871	11970	0.0869341	11970	0.0214377	6650	0.0165953	11970	0.0689212
12060	0.0909015			12060	0.0245429	13400	0.0120972	12060	0.0205596	12060	0.0826401	12060	0.0870142	12060	0.0211127	6700	0.0160213	12060	0.0693176
12150	0.0911212			12150	0.0253994	13500	0.0121064	12150	0.0202507	12150	0.0824505	12150	0.0865657	12150	0.0213951	6750	0.0170229	12150	0.0685949
12240	0.0911297			12240	0.0260863	13600	0.0102499	12240	0.0236135	12240	0.0827314	12240	0.0861257	12240	0.0218739	6800	0.0169227	12240	0.0696802
12330	0.0922285			12330	0.0248979	13700	0.0125133	12330	0.0209841	12330	0.0828173	12330	0.0869721	12330	0.0216166	6850	0.0171547	12330	0.070177
12420	0.0924634			12420	0.0243916	13800	0.0118011	12420	0.0218314	12420	0.0834549	12420	0.0864823	12420	0.023649	6900	0.0163471	12420	0.0709193
12510	0.0921424			12510	0.0242915	13900	0.0106271	12510	0.0207164	12510	0.0837765	12510	0.0862881	12510	0.022662	6950	0.0180665	12510	0.0715056
12600	0.0927822			12600	0.0252965	14000	0.011003	12600	0.0199437	12600	0.0832423	12600	0.0871042	12600	0.0212156	7000	0.0170869	12600	0.0717344
12690	0.0917889			12690	0.0255724	14100	0.0115514	12690	0.0190629	12690	0.0833356	12690	0.0854312	12690	0.0203008	7050	0.0167667	12690	0.0724269
12780	0.092467			12780	0.026081	14200	0.0108436	12780	0.0202868	12780	0.0840095	12780	0.086046	12780	0.023555	7100	0.01599	12780	0.0726436
12870	0.0919845			12870	0.0250224	14300	0.0112773	12870	0.0191315	12870	0.0832124	12870	0.0864416	12870	0.0221949	7150	0.0175593	12870	0.0728028
12960	0.0919626			12960	0.0257864	14400	0.0114105	12960	0.018826	12960	0.0830984	12960	0.0858542	12960	0.0227065	7200	0.0179894	12960	0.0725275
13050	0.0933112			13050	0.0248309	14500	0.0133863	13050	0.0178952	13050	0.0838576	13050	0.0860745	13050	0.0218369	7250	0.0181556	13050	0.0740208
13140	0.0933874			13140	0.0242615	14600	0.0119946	13140	0.018325	13140	0.083385	13140	0.0866172	13140	0.0234285	7300	0.0165146	13140	0.0740827
13230	0.0925206			13230	0.024826	14700	0.0114682	13230	0.0180328	13230	0.0835953	13230	0.08652	13230	0.0233568	7350	0.0185909	13230	0.0757347
13320	0.0934903			13320	0.0255387	14800	0.0117173	13320	0.0216242	13320	0.0843182	13320	0.0863224	13320	0.0217267	7400	0.0184123	13320	0.0754622
13410	0.0945441			13410	0.0260297	14900	0.0111311	13410	0.0184138	13410	0.0837856	13410	0.0869153	13410	0.022632	7450	0.0153824	13410	0.0749187
13500	0.09376			13500	0.0256323	15000	0.0107586	13500	0.0192886	13500	0.0832803	13500	0.0862569	13500	0.0227122	7500	0.0166642	13500	0.0763041
13590	0.093753			13590	0.0261007	15100	0.0106714	13590	0.0192596	13590	0.0835357	13590	0.0863512	13590	0.0220804	7550	0.0182151	13590	0.0768626
13680	0.0940738			13680	0.0252281	15200	0.0126634	13680	0.0181774	13680	0.0837877	13680	0.0867269	13680	0.0226336	7600	0.0171422	13680	0.0766836
13770	0.0940844			13770	0.0250325	15300	0.0114279	13770	0.0190442	13770	0.0840291	13770	0.086395	13770	0.0235929	7650	0.0178258	13770	0.0755087
13860	0.0944956			13860	0.0249835	15400	0.0102003	13860	0.0186123	13860	0.0830897	13860	0.0856328	13860	0.0223587	7700	0.0165912	13860	0.0789082
13950	0.0949046			13950	0.0256714	15500	0.0107186	13950	0.0174787	13950	0.0843208	13950	0.0863751	13950	0.0232204	7750	0.0177954	13950	0.0782823
14040	0.0945268			14040	0.0245415	15600	0.0116244	14040	0.0178638	14040	0.0839102	14040	0.0862133	14040	0.0236181	7800	0.0161018	14040	0.0793171
14130	0.0935607			14130	0.0258486	15700	0.0109067	14130	0.0192254	14130	0.0832598	14130	0.0862	14130	0.0228145	7850	0.0151879	14130	0.077921
14220	0.0941862			14220	0.0256371	15800	0.0120548	14220	0.0189783	14220	0.0842786	14220	0.0865845	14220	0.0210852	7900	0.0176359	14220	0.0786095
14310	0.0943371			14310	0.0254307	15900	0.00991489	14310	0.0181277	14310	0.0842361	14310	0.0862012	14310	0.0226999	7950	0.0171335	14310	0.0798628
14400	0.0940858			14400	0.0259089	16000	0.0114171	14400	0.0180142	14400	0.0844347	14400	0.0860066	14400	0.0230356	8000	0.0169935	14400	0.0802069
14490	0.0946684			14490	0.0254485	16100	0.0107405	14490	0.0188651	14490	0.0845312	14490	0.0860605	14490	0.0237933	8050	0.0169452	14490	0.0797934
14580	0.0945503			14580	0.0252551	16200	0.0110525	14580	0.019637	14580	0.0844449	14580	0.0859895	14580	0.0231781	8100	0.016926	14580	0.0788968
14670	0.0943472			14670	0.026756	16300	0.00997917	14670	0.0180835	14670	0.085563	14670	0.086171	14670	0.0222754	8150	0.0180643	14670	0.0804265
14760	0.0956394			14760	0.0271571	16400	0.0118586	14760	0.0199842	14760	0.0847647	14760	0.0861459	14760	0.0227074	8200	0.018464	14760	0.0811272
14850	0.0956651			14850	0.0262683	16500	0.0129911	14850	0.0196989	14850	0.0840987	14850	0.0858152	14850	0.0235092	8250	0.0186703	14850	0.0805024
14940	0.0950565			14940	0.0257639	16600	0.0119123	14940	0.0186493	14940	0.0852322	14940	0.0858032	14940	0.0236227	8300	0.0170155	14940	0.081941
15030	0.0943866			15030	0.0256354	16700	0.0120879	15030	0.0187584	15030	0.0849699	15030	0.0860653	15030	0.0232868	8350	0.0182182	15030	0.0805422
15120	0.0946096			15120	0.026022	16800	0.0131962	15120	0.0192874	15120	0.0852608	15120	0.0857907	15120	0.0227456	8400	0.0188119	15120	0.0818785
15210	0.0953782			15210	0.0253713	16900	0.0112421	15210	0.0204109	15210	0.0848571	15210	0.0865976	15210	0.0230168	8450	0.0182068	15210	0.0806204
15300	0.0956537			15300	0.0262003	17000	0.011932	15300	0.0186774	15300	0.0851676	15300	0.0862084	15300	0.0229425	8500	0.0190621	15300	0.0807822
15390	0.0967983			15390	0.0264781	17100	0.0120806	15390	0.0199992	15390	0.0851564	15390	0.0862556	15390	0.0223638	8550	0.0179819	15390	0.0828431
15480	0.0959979			15480	0.0262023	17200	0.01296	15480	0.0213419	15480	0.0854645	15480	0.0855282	15480	0.0240007	8600	0.0201457	15480	0.0839723
15570	0.0959105			15570	0.0270125	17300	0.0134308	15570	0.0199111	15570	0.0852177	15570	0.0862846	15570	0.0233778	8650	0.0198993	15570	0.0849965
15660	0.0956865			15660	0.0271137	17400	0.0110669	15660	0.0191625	15660	0.0855703	15660	0.0852812	15660	0.0227739	8700	0.0205326	15660	0.0815673
15750	0.0969836			15750	0.0266953	17500	0.0109153	15750	0.0200853	15750	0.0852351	15750	0.0859329	15750	0.0233533	8750	0.0193613	15750	0.0826491
15840	0.0965366			15840	0.0268656	17600	0.0121482	15840	0.0203809	15840	0.0858506	15840	0.086326	15840	0.0224273	8800	0.0199937	15840	0.0823453
15930	0.0963706			15930	0.0277262	17700	0.0120481	15930	0.0200117	15930	0.0860016	15930	0.0852859	15930	0.022372	8850	0.0206327	15930	0.0842703
16020	0.096571			16020	0.0266371	17800	0.0113227	16020	0.0196747	16020	0.0853678	16020	0.0857108	16020	0.0226737	8900	0.0195258	16020	0.0843314
16110	0.0973263			16110	0.0262962	17900	0.0115987	16110	0.0197553	16110	0.0857011	16110	0.0859614	16110	0.0231381	8950	0.0197917	16110	0.083537
16200	0.0980187			16200	0.0266244	18000	0.0104452	16200	0.01988	16200	0.0855208	16200	0.0852147	16200	0.022872	9000	0.0197513	16200	0.0817784
16290	0.0972233			16290	0.0270811	18100	0.0109525	16290	0.020018	16290	0.0856888	16290	0.0850934	16290	0.0229617	9050	0.0190675	16290	0.0836662
16380	0.0964488			16380	0.0271837	18200	0.0130512	16380	0.0216543	16380	0.0856887	16380	0.0867219	16380	0.0234203	9100	0.0203395	16380	0.0829629
16470	0.0965534			16470	0.026517	18300	0.0111268	16470	0.0206812	16470	0.0859027	16470	0.0856811	16470	0.0224675	9150	0.0193409	16470	0.0859611
16560	0.0978921			16560	0.0263409	18400	0.0116812	16560	0.0203796	16560	0.0860874	16560	0.0847302	16560	0.0225588	9200	0.0200112	16560	0.0866917
16650	0.0980111			16650	0.0252153	18500	0.0131975	16650	0.0203971	16650	0.0861766	16650	0.0854187	16650	0.0228754	9250	0.0196709	16650	0.0818428
16740	0.0977857			16740	0.026301	18600	0.0114345	16740	0.0209575	16740	0.0872674	16740	0.0855673	16740	0.0229952	9300	0.0199115	16740	0.0849182
16830	0.0975068			16830	0.0264701	18700	0.0119267	16830	0.0211018	16830	0.0868821	16830	0.0852281	16830	0.0226855	9350	0.0187249	16830	0.0870791
16920	0.09735			16920	0.0265527	18800	0.011086	16920	0.0200678	16920	0.0861515	16920	0.0861463	16920	0.0240388	9400	0.0184444	16920	0.0857814
17010	0.0973043			17010	0.0251296	18900	0.0131523	17010	0.0205285	17010	0.086882	17010	0.0851615	17010	0.0238862	9450	0.0178994	17010	0.0820221
17100	0.0981641			17100	0.0251266	19000	0.0122135	17100	0.0228409	17100	0.0869178	17100	0.0856679	17100	0.0237862	9500	0.0192845	17100	0.0857494
17190	0.0976142			17190	0.0253184	19100	0.0129959	17190	0.0208614	17190	0.0865056	17190	0.0849895	17190	0.0235439	9550	0.0195026	17190	0.0873239
17280	0.0981365			17280	0.0257169	19200	0.0125342	17280	0.020899	17280	0.0873176	17280	0.0852334	17280	0.0234666	9600	0.0198272	17280	0.086465
17370	0.0982897			17370	0.0256282	19300	0.0120464	17370	0.0204057	17370	0.0868469	17370	0.0851417	17370	0.0237852	9650	0.0196347	17370	0.0811521
17460	0.0985654			17460	0.025594	19400	0.0113046	17460	0.020626	17460	0.0867329	17460	0.085362	17460	0.0231604	9700	0.0196127	17460	0.0838772
17550	0.0984185			17550	0.0258437	19500	0.0123024	17550	0.0217293	17550	0.0870627	17550	0.0846202	17550	0.0231679	9750	0.0216558	17550	0.0874416
17640	0.0988642			17640	0.0259026	19600	0.0111973	17640	0.0214056	17640	0.086101	17640	0.0851469	17640	0.0231733	9800	0.0201146	17640	0.0888798
17730	0.0985144			17730	0.025842	19700	0.012409	17730	0.0206686	17730	0.0869341	17730	0.0845711	17730	0.0233055	9850	0.0198992	17730	0.0892884
17820	0.0992494			17820	0.0255946	19800	0.0112403	17820	0.0205342	17820	0.0873572	17820	0.0849292	17820	0.0238006	9900	0.0204915	17820	0.0838003
17910	0.0990611			17910	0.0249798	19900	0.012993	17910	0.0209554	17910	0.0868154	17910	0.0849194	17910	0.0235357	9950	0.0219909	17910	0.0833515
18000	0.0986134			18000	0.0257063	20000	0.012106	18000	0.0197616	18000	0.0869498	18000	0.0841093	18000	0.023607	10000	0.020022	18000	0.0884727
18090	0.0982003			18090	0.0262738	20100	0.0132686	18090	0.0204728	18090	0.0873768	18090	0.0850957	18090	0.0240418	10050	0.0197598	18090	0.0878429
18180	0.0989579			18180	0.0261153	20200	0.0121338	18180	0.0206343	18180	0.0871874	18180	0.0850224	18180	0.0245464	10100	0.0207087	18180	0.0830098
18270	0.0984811			18270	0.0259743	20300	0.0114121	18270	0.0219812	18270	0.0871195	18270	0.0837182	18270	0.0243592	10150	0.0207777	18270	0.0837802
18360	0.0973713			18360	0.0269413	20400	0.0126422	18360	0.0212284	18360	0.0869193	18360	0.0847516	18360	0.0234378	10200	0.020114	18360	0.0880618
18450	0.0990458			18450	0.0239626	20500	0.0121916	18450	0.0192926	18450	0.0876766	18450	0.0839965	18450	0.0242958	10250	0.0202172	18450	0.0879946
18540	0.0991042			18540	0.0254346	20600	0.0100615	18540	0.0186051	18540	0.0874022	18540	0.0839463	18540	0.0240101	10300	0.0190763	18540	0.0845475
18630	0.0999966			18630	0.0269322	20700	0.0106551	18630	0.0192931	18630	0.0872174	18630	0.085027	18630	0.024326	10350	0.019817	18630	0.0831029
18720	0.100069			18720	0.0253907	20800	0.0125897	18720	0.0198386	18720	0.0875678	18720	0.084346	18720	0.0246327	10400	0.0210511	18720	0.087711
18810	0.0993006			18810	0.0246621	20900	0.0128515	18810	0.0195343	18810	0.0871061	18810	0.0845836	18810	0.0242742	10450	0.0206408	18810	0.0893462
18900	0.0993291			18900	0.0252821	21000	0.014382	18900	0.0202335	18900	0.087853	18900	0.0846127	18900	0.02362	10500	0.0202276	18900	0.0863194
18990	0.100007			18990	0.0255892	21100	0.0114502	18990	0.0188973	18990	0.0875296	18990	0.0842989	18990	0.0241295	10550	0.0216505	18990	0.0828648
19080	0.0995613			19080	0.0261824	21200	0.011067	19080	0.0213326	19080	0.0877891	19080	0.0845545	19080	0.0246924	10600	0.0202497	19080	0.084779
19170	0.0999813			19170	0.0246958	21300	0.0134127	19170	0.021452	19170	0.0882349	19170	0.0841383	19170	0.023527	10650	0.0208828	19170	0.0898186
19260	0.0995282			19260	0.0244461	21400	0.0124481	19260	0.0203879	19260	0.0875048	19260	0.0844236	19260	0.0244215	10700	0.0220075	19260	0.0882911
19350	0.0997155			19350	0.0253474	21500	0.0110159	19350	0.0217136	19350	0.0879535	19350	0.0847618	19350	0.0238438	10750	0.0224899	19350	0.0861809
19440	0.0991683			19440	0.0261046	21600	0.0120906	19440	0.0223201	19440	0.0880886	19440	0.0846399	19440	0.0252628	10800	0.0212608	19440	0.0861949
19530	0.0990187			19530	0.0249896	21700	0.0117558	19530	0.0205021	19530	0.0879646	19530	0.0843325	19530	0.0233982	10850	0.0214562	19530	0.0881648
19620	0.0991844			19620	0.0246591	21800	0.0142177	19620	0.0203278	19620	0.0879838	19620	0.0851063	19620	0.0232279	10900	0.0211081	19620	0.0852852
19710	0.0993453			19710	0.0240543	21900	0.0121369	19710	0.0190538	19710	0.0875215	19710	0.0841402	19710	0.0236598	10950	0.0218641	19710	0.0908818
19800	0.101023			19800	0.0247891	22000	0.0116151	19800	0.0199632	19800	0.0877112	19800	0.08455	19800	0.0250927	11000	0.0215229	19800	0.0888443
19890	0.0992332			19890	0.0244629	22100	0.0119415	19890	0.020089	19890	0.0875371	19890	0.0849631	19890	0.0242297	11050	0.021532	19890	0.0828555
19980	0.0994945			19980	0.025173	22200	0.0124597	19980	0.0208704	19980	0.087212	19980	0.0845737	19980	0.0241953	11100	0.0217288	19980	0.0839727
20070	0.100872			20070	0.0251336	22300	0.0128186	20070	0.0221184	20070	0.088086	20070	0.0847736	20070	0.0233199	11150	0.0228114	20070	0.090972
20160	0.0997118			20160	0.0253488	22400	0.0132509	20160	0.0212752	20160	0.0883921	20160	0.0853734	20160	0.0238252	11200	0.0223321	20160	0.0910593
20250	0.100024			20250	0.0247744	22500	0.0124016	20250	0.0197592	20250	0.0872501	20250	0.0844012	20250	0.0227442	11250	0.0224001	20250	0.0897586
20340	0.0999608			20340	0.0239565	22600	0.012221	20340	0.0199821	20340	0.088149	20340	0.0855683	20340	0.022866	11300	0.0221251	20340	0.0871727
20430	0.0996356			20430	0.0243991	22700	0.0133247	20430	0.0199173	20430	0.0880724	20430	0.0841858	20430	0.0233609	11350	0.0223237	20430	0.0856824
20520	0.100103			20520	0.0252006	22800	0.0138148	20520	0.0203523	20520	0.0881722	20520	0.0842602	20520	0.0232337	11400	0.0218491	20520	0.082983
20610	0.100432			20610	0.0244406	22900	0.0125287	20610	0.0194944	20610	0.0881999	20610	0.0842969	20610	0.0237849	11450	0.0234686	20610	0.0917393
20700	0.100493			20700	0.0250108	23000	0.0127893	20700	0.0203877	20700	0.0884777	20700	0.0846818	20700	0.0230031	11500	0.0218152	20700	0.087185
20790	0.100103			20790	0.0251032	23100	0.0126485	20790	0.020865	20790	0.0888518	20790	0.0844622	20790	0.023751	11550	0.0229273	20790	0.0820858
20880	0.100153			20880	0.0228775	23200	0.0124675	20880	0.0201677	20880	0.0889078	20880	0.0843737	20880	0.0228514	11600	0.0236228	20880	0.0837735
20970	0.10074			20970	0.0244669	23300	0.0135297	20970	0.0201961	20970	0.0899771	20970	0.084553	20970	0.0235139	11650	0.0239527	20970	0.0923597
21060	0.100266			21060	0.0246605	23400	0.0134417	21060	0.0197661	21060	0.0895597	21060	0.0846096	21060	0.0228832	11700	0.0229207	21060	0.0914768
21150	0.101208			21150	0.0243152	23500	0.0124984	21150	0.0188727	21150	0.0880515	21150	0.0842348	21150	0.02297	11750	0.023779	21150	0.087459
21240	0.100753			21240	0.0249101	23600	0.0130674	21240	0.0192444	21240	0.0892919	21240	0.0840055	21240	0.0233909	11800	0.0230611	21240	0.0840201
21330	0.101338			21330	0.0237271	23700	0.0134515	21330	0.0189374	21330	0.0901255	21330	0.0843314	21330	0.0220218	11850	0.023216	21330	0.089045
21420	0.100834			21420	0.0258123	23800	0.0136421	21420	0.0176032	21420	0.0891971	21420	0.0835947	21420	0.0228275	11900	0.0242924	21420	0.0914921
21510	0.100598			21510	0.0245222	23900	0.0130874	21510	0.0196814	21510	0.089551	21510	0.0840807	21510	0.022625	11950	0.0243333	21510	0.0889722
21600	0.100273			21600	0.0247031	24000	0.0112463	21600	0.0190589	21600	0.0900986	21600	0.0839308	21600	0.0230198	12000	0.024591	21600	0.0882973
21690	0.101904			21690	0.024853	24100	0.011409	21690	0.0186008	21690	0.0888302	21690	0.083505	21690	0.0229903	12050	0.0255338	21690	0.0858732
21780	0.100906			21780	0.0246491	24200	0.0140998	21780	0.0210902	21780	0.0900026	21780	0.0839301	21780	0.0248936	12100	0.0263777	21780	0.0843996
21870	0.100819			21870	0.0241453	24300	0.0149351	21870	0.0192552	21870	0.0894503	21870	0.0836723	21870	0.0244596	12150	0.0265689	21870	0.0920532
21960	0.100476			21960	0.0246989	24400	0.013441	21960	0.0177547	21960	0.0899784	21960	0.0837191	21960	0.0226669	12200	0.0264763	21960	0.0924079
22050	0.100837			22050	0.0244984	24500	0.0149309	22050	0.0188397	22050	0.0897538	22050	0.0839486	22050	0.0242162	12250	0.0271888	22050	0.0865848
22140	0.100356			22140	0.0252442	24600	0.0135806	22140	0.0193063	22140	0.0897048	22140	0.0842133	22140	0.0244242	12300	0.0267824	22140	0.084479
22230	0.0996877			22230	0.0251396	24700	0.0133113	22230	0.0190521	22230	0.0894656	22230	0.0820691	22230	0.02372	12350	0.027925	22230	0.0916936
22320	0.101341			22320	0.0249893	24800	0.0139599	22320	0.0182405	22320	0.0899087	22320	0.0834285	22320	0.0230417	12400	0.0276392	22320	0.0907744
22410	0.100909			22410	0.0247296	24900	0.0111617	22410	0.0194681	22410	0.0894867	22410	0.0835626	22410	0.0228168	12450	0.0285454	22410	0.0874208
22500	0.101219			22500	0.0250029	25000	0.0147952	22500	0.0198562	22500	0.0890899	22500	0.0841213	22500	0.0242544	12500	0.0284077	22500	0.0821428
22590	0.101796			22590	0.0237365	25100	0.0147722	22590	0.0188531	22590	0.0898111	22590	0.0835178	22590	0.0236865	12550	0.0291365	22590	0.0858792
22680	0.101419			22680	0.0244877	25200	0.0123549	22680	0.0202763	22680	0.089831	22680	0.0839644	22680	0.0245398	12600	0.029652	22680	0.0919177
22770	0.10159			22770	0.0240294	25300	0.0125491	22770	0.019863	22770	0.0899051	22770	0.0835255	22770	0.0227292	12650	0.029873	22770	0.090025
22860	0.10103			22860	0.0251289	25400	0.0120066	22860	0.0179504	22860	0.0897466	22860	0.0837319	22860	0.0246499	12700	0.0306483	22860	0.0887488
22950	0.101659			22950	0.0238406	25500	0.0139353	22950	0.0192079	22950	0.0895356	22950	0.0840783	22950	0.0236775	12750	0.0307145	22950	0.0894983
23040	0.102281			23040	0.0234899	25600	0.0138665	23040	0.0192638	23040	0.0896733	23040	0.0838861	23040	0.0223351	12800	0.0314764	23040	0.086045
23130	0.101859			23130	0.024523	25700	0.0159432	23130	0.0184516	23130	0.0897129	23130	0.0846321	23130	0.0234857	12850	0.0325881	23130	0.0815993
23220	0.101366			23220	0.0248044	25800	0.0139954	23220	0.018558	23220	0.0898159	23220	0.0836925	23220	0.025038	12900	0.0332487	23220	0.0819666
23310	0.101751			23310	0.0240215	25900	0.0140772	23310	0.0196362	23310	0.0902393	23310	0.083926	23310	0.0225867	12950	0.033141	23310	0.0906468
23400	0.102199			23400	0.0244155	26000	0.015246	23400	0.0188864	23400	0.0898002	23400	0.084264	23400	0.023651	13000	0.0339492	23400	0.0847538
23490	0.101423			23490	0.024299	26100	0.0122085	23490	0.0208607	23490	0.0898032	23490	0.0839103	23490	0.0247427	13050	0.0358101	23490	0.0804932
23580	0.101645			23580	0.0247008	26200	0.0143031	23580	0.0201342	23580	0.0896926	23580	0.0837667	23580	0.0229544	13100	0.0350119	23580	0.0854051
23670	0.102706			23670	0.0241251	26300	0.0136183	23670	0.0194186	23670	0.089311	23670	0.0841862	23670	0.0244346	13150	0.035404	23670	0.0801177
23760	0.101546			23760	0.0240938	26400	0.0131234	23760	0.019237	23760	0.0899922	23760	0.0840004	23760	0.0226724	13200	0.0369739	23760	0.0909808
23850	0.101463			23850	0.0240753	26500	0.0158757	23850	0.0185166	23850	0.0907851	23850	0.0838848	23850	0.0226866	13250	0.0363542	23850	0.0925789
23940	0.10218			23940	0.0236713	26600	0.0163056	23940	0.0199386	23940	0.0906086	23940	0.0834013	23940	0.0240909	13300	0.0370629	23940	0.0922146
24030	0.101287			24030	0.024767	26700	0.014756	24030	0.0188661	24030	0.0896688	24030	0.0840478	24030	0.0231771	13350	0.0382227	24030	0.0911523
24120	0.1016			24120	0.0253071	26800	0.0135625	24120	0.0192248	24120	0.0906355	24120	0.0843743	24120	0.0232248	13400	0.0381596	24120	0.0901787
24210	0.101913			24210	0.0250008	26900	0.0140241	24210	0.0203361	24210	0.0902615	24210	0.0830361	24210	0.0236081	13450	0.0380571	24210	0.0894374
24300	0.101831			24300	0.0252197			24300	0.0198248	24300	0.0903292	24300	0.0832969	24300	0.0248658	13500	0.0399806	24300	0.0910956
24390	0.101802			24390	0.0249635			24390	0.0197052	24390	0.0905846	24390	0.0837684	24390	0.0245165	13550	0.0400961	24390	0.0763557
24480	0.102597			24480	0.0235174			24480	0.0203033	24480	0.0905145	24480	0.0830775	24480	0.0235805	13600	0.0399639	24480	0.0820107
24570	0.102183			24570	0.0237813			24570	0.019845	24570	0.0903753	24570	0.0832404	24570	0.0234538	13650	0.0400717	24570	0.0871404
24660	0.101736			24660	0.0236669			24660	0.0204017	24660	0.0910278	24660	0.0833929	24660	0.024112	13700	0.0408989	24660	0.0833304
24750	0.102184			24750	0.0245949			24750	0.0195702	24750	0.0909272	24750	0.0828685	24750	0.0251234	13750	0.0413524	24750	0.0840706
24840	0.102504			24840	0.0240763			24840	0.0200806	24840	0.090851	24840	0.0833511	24840	0.0252216	13800	0.0425122	24840	0.0861248
24930	0.102424			24930	0.0239248			24930	0.0184647	24930	0.0909838	24930	0.0827563	24930	0.0258012	13850	0.0432372	24930	0.0916433
25020	0.102227			25020	0.0259663			25020	0.0202232	25020	0.0904879	25020	0.0827184	25020	0.0247606	13900	0.0430014	25020	0.0899098
25110	0.102047			25110	0.0220395			25110	0.0221504	25110	0.0917176	25110	0.0837576	25110	0.0241251	13950	0.0438158	25110	0.0873936
25200	0.102629			25200	0.0242362			25200	0.0217575	25200	0.0913339	25200	0.0830456	25200	0.0241444	14000	0.0455279	25200	0.0850622
25290	0.104152			25290	0.0247009			25290	0.0207292	25290	0.0912777	25290	0.0832201	25290	0.0246415	14050	0.0450243	25290	0.0808581
25380	0.10252			25380	0.024061			25380	0.0210471	25380	0.0916897	25380	0.0833137	25380	0.024012	14100	0.0456012	25380	0.0826274
25470	0.102905			25470	0.022946			25470	0.0212789	25470	0.0914992	25470	0.0840725	25470	0.0256477	14150	0.0456864	25470	0.0918419
25560	0.102941			25560	0.0240873			25560	0.021409	25560	0.0918292	25560	0.0838033	25560	0.0240323	14200	0.0461619	25560	0.0884999
25650	0.102589			25650	0.0235294			25650	0.0224309	25650	0.0918349	25650	0.0833851	25650	0.0254515	14250	0.0468598	25650	0.0870274
25740	0.103224			25740	0.0242563			25740	0.0218032	25740	0.0916896	25740	0.0831015	25740	0.0254227	14300	0.0480054	25740	0.0828753
25830	0.102768			25830	0.0252822			25830	0.022788	25830	0.0917218	25830	0.0833883	25830	0.0242467	14350	0.0483313	25830	0.0817702
25920	0.101887			25920	0.0238726			25920	0.0211453	25920	0.0922278	25920	0.0830786	25920	0.0238246	14400	0.0490386	25920	0.0849972
26010	0.102685			26010	0.0245132			26010	0.0216759	26010	0.0916371	26010	0.0829773	26010	0.0260098	14450	0.0496529	26010	0.0906096
26100	0.102834			26100	0.0248887			26100	0.0206532	26100	0.0919262	26100	0.0838654	26100	0.0244855	14500	0.0501642	26100	0.086653
26190	0.10276			26190	0.0243205			26190	0.0213601	26190	0.0921313	26190	0.0830809	26190	0.0245195	14550	0.051139	26190	0.0879729
26280	0.103117			26280	0.0246415			26280	0.0204853	26280	0.0922314	26280	0.0830236	26280	0.0235747	14600	0.0519207	26280	0.0786666
26370	0.103201			26370	0.0235096			26370	0.0201787	26370	0.0918216	26370	0.083704	26370	0.0236636	14650	0.0524962	26370	0.082926
26460	0.103239			26460	0.0240483			26460	0.0202266	26460	0.0915314	26460	0.0834747	26460	0.0239032	14700	0.052796	26460	0.0907773
26550	0.103976			26550	0.0240219			26550	0.02135	26550	0.0924419	26550	0.0827596	26550	0.0236862	14750	0.0532331	26550	0.0914397
26640	0.102003			26640	0.0239764			26640	0.0193409	26640	0.0919021	26640	0.0832759	26640	0.0241388	14800	0.0533538	26640	0.0884063
26730	0.102801			26730	0.0231859			26730	0.0195263	26730	0.0919255	26730	0.0828403	26730	0.0258595	14850	0.0538531	26730	0.0887978
26820	0.103004			26820	0.0240552			26820	0.0202043	26820	0.0921013	26820	0.0827996	26820	0.0241373	14900	0.0548728	26820	0.0851859
26910	0.103071			26910	0.0237351			26910	0.0213572	26910	0.0917472	26910	0.0831464	26910	0.0255376	14950	0.0551716	26910	0.073788
																15000	0.0554114
																15050	0.0560658
																15100	0.0562271
																15150	0.0572643
																15200	0.058159
																15250	0.0585999
																15300	0.0588837
																15350	0.0590517
																15400	0.0596356
																15450	0.059799
																15500	0.0605883
																15550	0.061233
																15600	0.0618223
																15650	0.0622698
																15700	0.0618936
																15750	0.0627043
																15800	0.0630859
																15850	0.0632977
																15900	0.0638948
																15950	0.0650556
																16000	0.0661173
																16050	0.0649071
																16100	0.066241
																16150	0.0664711
																16200	0.066723
																16250	0.0673743
																16300	0.0673021
																16350	0.0679802
																16400	0.0680049
																16450	0.0692076
																16500	0.0691906
																16550	0.0701833
																16600	0.0710005
																16650	0.0705567
																16700	0.0712542
																16750	0.0714321
																16800	0.0721014
																16850	0.0724256
																16900	0.0736098
																16950	0.0752484
																17000	0.0742608
																17050	0.0744973
																17100	0.0742712
																17150	0.0752729
																17200	0.0759829
																17250	0.076822
																17300	0.0769079
																17350	0.0768418
																17400	0.0774332
																17450	0.0780076
																17500	0.0785946
																17550	0.0796341
																17600	0.0792439
																17650	0.0804564
																17700	0.0807092
																17750	0.0802843
																17800	0.0806726
																17850	0.0816541
																17900	0.0821488
																17950	0.0832238
																18000	0.0828772
																18050	0.0825195
																18100	0.083427
																18150	0.0837368
																18200	0.0843792
																18250	0.0848061
																18300	0.0856432
																18350	0.0851616
																18400	0.0851005
																18450	0.0855876
																18500	0.0868933
																18550	0.0864786
																18600	0.0874277
																18650	0.086628
																18700	0.0873567
																18750	0.0874259
																18800	0.0886602
																18850	0.0882133
																18900	0.0882219
																18950	0.0896038
																19000	0.0899688
																19050	0.0907546
																19100	0.0905175
																19150	0.0904533
																19200	0.0913061
																19250	0.0913123
																19300	0.0913584
																19350	0.0925787
																19400	0.0931585
																19450	0.0926819
																19500	0.0925151
																19550	0.0924704
																19600	0.093112
																19650	0.0929437
																19700	0.0944998
																19750	0.093966
																19800	0.094765
																19850	0.0936999
																19900	0.0941983
																19950	0.0948762
																20000	0.0949421
																20050	0.0951552
																20100	0.0952191
																20150	0.0967245
																20200	0.0954436
																20250	0.0963473
																20300	0.0951822
																20350	0.0961632
																20400	0.096478
																20450	0.0968676
																20500	0.0967509
																20550	0.0970311
																20600	0.096247
																20650	0.0965661
																20700	0.0969937
																20750	0.0974541
																20800	0.09841
																20850	0.0972517
																20900	0.0983818
																20950	0.0973355
																21000	0.0972382
																21050	0.0969568
																21100	0.098089
																21150	0.0976647
																21200	0.0981626
																21250	0.098213
																21300	0.0982777
																21350	0.0978967
																21400	0.0980965
																21450	0.0978807
																21500	0.0984471
																21550	0.098089
																21600	0.0984345
																21650	0.0975443
																21700	0.097414
																21750	0.0969837
																21800	0.0975885
																21850	0.0969662
																21900	0.0980287
																21950	0.0974114
																22000	0.0979609
																22050	0.0976739
																22100	0.097666
																22150	0.0978423
																22200	0.0984352
																22250	0.0926483
																22300	0.0958596
																22350	0.0962523
																22400	0.0972922
																22450	0.0976384
																22500	0.0983347
																22550	0.0977683
																22600	0.0976017
																22650	0.097915
																22700	0.0977493
																22750	0.0988246
																22800	0.0983812
																22850	0.0974678
																22900	0.0973073
																22950	0.0971335
																23000	0.0974904
																23050	0.0971647
																23100	0.097705
																23150	0.0974396
																23200	0.097353
																23250	0.0972545
																23300	0.097037
																23350	0.0964418
																23400	0.0963709
																23450	0.0967476
																23500	0.0965799
																23550	0.0975658
																23600	0.0966373
																23650	0.0959871
																23700	0.0967556
																23750	0.0955145
																23800	0.0961452
																23850	0.0964667
																23900	0.0968387
																23950	0.0967386
																24000	0.0948458
																24050	0.0875445
																24100	0.0901897
																24150	0.091656
																24200	0.0929312
																24250	0.0940885
																24300	0.0947355
																24350	0.0949939
																24400	0.0956999
																24450	0.095544
																24500	0.0955457
																24550	0.0952398
																24600	0.0958997
																24650	0.0960229
																24700	0.0965119
																24750	0.0970023
																24800	0.0963573
																24850	0.0964113
																24900	0.0957313
																24950	0.0965608
																25000	0.0974289
																25050	0.0951712
																25100	0.094618
																25150	0.0953217
																25200	0.0959048
																25250	0.0969431
																25300	0.0965829
																25350	0.0972042
																25400	0.0976071
																25450	0.097585
																25500	0.0971213
																25550	0.0982192
																25600	0.0982759
																25650	0.0986982
																25700	0.0983768
																25750	0.0983932
																25800	0.0989713
																25850	0.0987828
																25900	0.0989299
																25950	0.0989602
																26000	0.0979411
																26050	0.09693
																26100	0.0939331
																26150	0.0802878
																26200	0.0853025
																26250	0.089601
																26300	0.0928762
																26350	0.0924368
																26400	0.0930364
																26450	0.0928811
																26500	0.0942292
																26550	0.0947268
																26600	0.0954855
																26650	0.0960677
																26700	0.0955532
																26750	0.0963104
																26800	0.0965311
																26850	0.0988369
																26900	0.0878977
																26950	0.0949069

## Sheet: Figure 2
Figure 2a				Figure 2d
Relative chemical composition (at.%)
Label	P	S	Zn	Label	S-C/Zn-S	W (µm3)
a-C:H	3.4	3.8	4.9	a-C:H	0	1.3
a-C	2.8	2.7	4.7	a-C	0.61	1.3
ta-C(51)	0.8	1.4	1.6	ta-C(51)	0.3	1.3
ta-C(66)	1	1.1	1.1	ta-C(66)	3.1	11100000
ta-C(78)	0.9	1.2	1	ta-C(78)	2.9	9200000

## Sheet: Figure 5
Figure 5b
a-C:H			a-C			ta-C
S content (at.%)	Mean	SE	S content (at.%)	Mean	SE	S content (at.%)	Mean	SE
0	11.9032	1.76514	0	10.998	1.49475	0	18.6825	1.69441
2	9.97058	0.992905	2	9.77212	1.12151	2	16.1403	1.50451
4	5.83236	0.58874	4	8.65463	0.938054	4	11.7698	1.92385
6	7.30888	1.20793	6	8.00434	1.01986	6	12.4919	0.996064
8	6.63554	0.961391	8	6.28429	0.412399	8	10.8874	1.43686
10	6.00175	0.649914	10	9.07249	1.70703	10	8.62636	0.912622
12	5.79839	0.712654	12	6.03608	0.820329	12	8.02147	1.36149
14	3.18385	0.846064	14	4.85132	1.41682	14	9.51543	0.897229
16	4.17993	0.420387	16	3.49847	0.998421	16	8.25655	0.815412
18	3.97992	0.657915	18	5.03051	0.42268	18	4.79691	0.800049

## Sheet: Figure 6
Figure 6f				Figure 6g						Figure 6h
Closing		Opening		a-C:H			a-C			a-C:H			a-C
Lz (A)	Pz (GPa)	Lz (A)	Pz (GPa)	Pz (GPa)	mean	SE	Pz (GPa)	mean	SE	Pz (GPa)	mean	SE	Pz (GPa)	mean	SE
30	0.0004	12.8	5.1261	0.5	1.11	0.26	0.5	1.22	0.363333	0.5	0.22	0.146667	0.5	0.11	0.11
29.8	0.0008	13	4.4599	1	1.56	0.443333	1	1.56	0.293333	1	0.33	0.236667	1	0.22	0.146667
29.6	0.001	13.2	3.8608	2	1.67	0.44	2	1.67	0.29	2	0.33	0.236667	2	0.33	0.166667
29.4	0.0011	13.4	3.3119	5	2.44	0.53	5	2.56	0.473333	5	0.67	0.236667	5	0.67	0.166667
29.2	0.0011	13.6	2.8257	10	3.44	0.503333	10	3.22	0.323333	10	1.33	0.236667	10	1	0.236667
29	0.0011	13.8	2.402
28.8	0.0012	14	2.0227
28.6	0.0012	14.2	1.6259
28.4	0.0011	14.4	1.2934
28.2	0.001	14.6	1.0167
28	0.0008	14.8	0.7952
27.8	0.0007	15	0.6209
27.6	0.0006	15.2	0.4499
27.4	0.0004	15.4	0.2755
27.2	0.0002	15.6	0.1359
27	-0.0001	15.8	0.0292
26.8	-0.0006	16	-0.0432
26.6	-0.0011	16.2	-0.0864
26.4	-0.0017	16.4	-0.0938
26.2	-0.0028	16.6	-0.1141
26	-0.0045	16.8	-0.1355
25.8	-0.0078	17	-0.1521
25.6	-0.0154	17.2	-0.1703
25.4	-0.0107	17.4	-0.1771
25.2	-0.0076	17.6	-0.1752
25	-0.006	17.8	-0.1607
24.8	-0.002	18	-0.231
24.6	-0.0071	18.2	-0.2506
24.4	-0.0125	18.4	-0.2683
24.2	-0.0056	18.6	-0.2593
24	-0.0017	18.8	-0.2859
23.8	-0.0023	19	-0.2576
23.6	-0.0013	19.2	-0.2091
23.4	-0.0001	19.4	-0.1181
23.2	-0.0031	19.6	-0.0192
23	-0.0021	19.8	0.0007
22.8	0.0021	20	-0.0154
22.6	0.0006	20.2	-0.0251
22.4	0.0001	20.4	-0.0315
22.2	-0.0005	20.6	-0.0358
22	-0.0013	20.8	-0.0262
21.8	-0.0149	21	-0.0324
21.6	-0.014	21.2	-0.0208
21.4	-0.0139	21.4	-0.0261
21.2	-0.0111	21.6	-0.0145
21	-0.0139	21.8	-0.0218
20.8	-0.0147	22	-0.0117
20.6	-0.0165	22.2	-0.0213
20.4	-0.0177	22.4	-0.0272
20.2	-0.02	22.6	-0.0171
20	-0.027	22.8	-0.0254
19.8	-0.0312	23	-0.0241
19.6	-0.0203	23.2	-0.0287
19.4	0.012	23.4	-0.0216
19.2	0.038	23.6	-0.0252
19	0.0528	23.8	-0.0183
18.8	0.087	24	-0.0212
18.6	0.1021	24.2	-0.0167
18.4	0.0731	24.4	-0.0182
18.2	0.0903	24.6	-0.0128
18	0.0886	24.8	-0.0156
17.8	-0.0498	25	-0.0123
17.6	0.0001	25.2	-0.0139
17.4	0.0577	25.4	-0.0107
17.2	0.1245	25.6	-0.0153
17	0.1891	25.8	-0.0081
16.8	0.2689	26	-0.0138
16.6	0.0752	26.2	-0.0112
16.4	0.2124	26.4	-0.0078
16.2	0.2576	26.6	-0.0142
16	0.13	26.8	-0.0069
15.8	0.2598	27	-0.0122
15.6	0.4088	27.2	-0.0047
15.4	0.6349	27.4	-0.0112
15.2	0.8878	27.6	-0.0051
15	1.1614	27.8	-0.0105
14.8	1.4599	28	-0.004
14.6	1.7944	28.2	-0.01
14.4	2.1052	28.4	-0.0046
14.2	1.9652	28.6	-0.0098
14	2.175	28.8	-0.0038
13.8	2.589	29	-0.0093
13.6	2.8369	29.2	-0.0037
13.4	3.3275	29.4	-0.009
13.2	3.8627	29.6	-0.0035
13	4.4633	29.8	-0.0098
12.8	5.1261	30	-0.0025

## Sheet: Figure 7
Figure 7a
QMD						QMS
a-C:H			a-C			a-C:H			a-C
Pz (GPa)	mean	SE	Pz (GPa)	mean	SE	Pz (GPa)	mean	SE	Pz (GPa)	mean	SE
0.5	1.33	0.373333	0.5	1.67	0.29	0.5	0.22	0.146667	0.5	0.11	0.11
1	2.11	0.35	1	2.44	0.293333	1	0.33	0.236667	1	0.22	0.146667
2	2.12	0.350018	2	3.22	0.146667	2	0.33	0.236667	2	0.33	0.166667
5	3.11	0.31	5	3.44	0.176667	5	0.67	0.236667	5	0.67	0.166667
10	3.67	0.166667	10	3.44	0.336667	10	1.33	0.236667	10	1	0.236667

## Sheet: Figure 8
Figure 8a						Figure 8b
a-C:H			a-C			a-C:H			a-C
Pz (GPa)	mean	SE	Pz (GPa)	mean	SE	Depth	mean	SE	Pz (GPa)	mean	SE
0.5	0.099	0.065	0.5	0	0	0.375	3.66653	1.35011	0.375	2.79416	0.626722
1	0	0	1	0	0	1.125	5.60338	1.72326	1.125	1.9338	0.692284
2	0	0	2	0.198	0.108	1.875	1.64828	0.817814	1.875	1.65503	0.614868
5	0.84	0.309	5	0.938	0.441	2.625	0.367183	0.252307	2.625	2.64011	0.735736
10	1.235	0.473	10	3.556	0.811	3.375	0.0284833	0.0260634	3.375	1.57921	0.627256
						4.125	0.022	0.022	4.125	1.23846	0.522435
						4.875	0.0088	0.0088	4.875	1.30937	0.590281
						5.625	0	0	5.625	1.74991	0.714737
						6.375	0	0	6.375	1.24483	0.670844
						7.125	0.525083	0.525083	7.125	1.1163	0.519864
						7.875	0.548683	0.40777	7.875	1.77006	0.602285
						8.625	1.73452	1.05074	8.625	2.10044	0.799877
						9.375	1.89915	0.907817	9.375	2.80956	0.649299
						10.125	4.68432	0.588611	10.125	2.54511	0.707279
						10.875	4.06997	1.12282	10.875	2.50859	0.754848

## Sheet: Table 1
Label	Composition (at.%)			Young's modulus E (GPa)		Hardness H (GPa)		Density (g cm-3)		sp3 C (%)
	C	H
a-C:H	80	20		259		27		2.07		-
a-C	> 99	< 1		287		24		2.34		31
ta-C(51)	> 99	< 1		493		51		2.77		62
ta-C(66)	> 99	< 1		572		66		2.91		73
ta-C(78)	> 99	< 1		625		78		3.01		79
Label	RMS after running-in
	height (nm)				slope
	Cylinder		Disc		Cylinder		Disc		Composite
	Mean	SD	Mean	SD	Mean	SD	Mean	SD	Mean	SD
a-C:H	5	0.7	6.7	1.3	0.051	0.015	0.087	0.043	0.104	0.032
a-C	13.4	3.9	26.5	0.1	0.072	0.002	0.131	0.005	0.15	0.004
ta-C(51)	3.9	1.3	9	2	0.025	0.002	0.054	0.028	0.06	0.02
ta-C(66)	3.8	0.6	9.1	0.4	0.044	0.01	0.078	0.009	0.089	0.008
ta-C(78)	10.9	0.8	10.4	4.3	0.099	0.013	0.08	0.015	0.128	0.012

## Sheet: Supplementary Figure 6
Supplementary Figure 6a						Supplementary Figure 6b
a-C:H			a-C			a-C:H			a-C
Pz (GPa)	mean	SE	Pz (GPa)	mean	SE	Pz (GPa)	mean	SE	Pz (GPa)	mean	SE
0.5	0	0	0.5	0	0	0.5	0	0	0.5	0	0
1	0	0	1	0	0	1	0	0	1	0	0
2	0.22	0.146667	2	0	0	2	0	0	2	0	0
5	0.22	0.146667	5	0.11	0.11	5	0	0	5	0	0
10	0.44	0.243333	10	0.56	0.243333	10	0.11	0.11	10	0	0
20	0.89	0.2	20	1.56	0.176667	20	0.11	0.11	20	0.44	0.243333
30	1.56	0.336667	30	2.11	0.31	30	0.56	0.243333	30	0.67	0.236667

## Sheet: Supplementary Figure 7
Supplementary Figure 7a									Supplementary Figure 7b
a-C:H			a-C			ta-C			a-C:H			a-C			ta-C
Pz (GPa)	mean	SE	Pz (GPa)	mean	SE	Pz (GPa)	mean	SE	Pz (GPa)	mean	SE	Pz (GPa)	mean	SE	Pz (GPa)	mean	SE
0.5	1.11	0.26	0.5	1.22	0.363333	0.5	1.11	0.31	0.5	0.22	0.146667	0.5	0.11	0.11	0.5	0.11	0.11
1	1.56	0.443333	1	1.56	0.293333	1	1.33	0.29	1	0.33	0.236667	1	0.22	0.146667	1	0.11	0.11
2	1.67	0.44	2	1.67	0.29	2	1.67	0.47	2	0.33	0.236667	2	0.33	0.166667	2	0.22	0.223333
5	2.44	0.53	5	2.56	0.473333	5	2.89	0.716667	5	0.67	0.236667	5	0.67	0.166667	5	0.89	0.423333
10	3.44	0.503333	10	3.22	0.323333	10	3.56	0.58	10	1.33	0.236667	10	1	0.236667	10	1	0.373333

## Sheet: Supplementary Figure 9
a-C:H				a-C				ta-C(51)				ta-C(66)				ta-C(78)
x (mm)	v (m/s)	lambda	Flash temperature (K)	x (mm)	v (m/s)	lambda	Flash temperature (K)	x (mm)	v (m/s)	lambda	Flash temperature (K)	x (mm)	v (m/s)	lambda	Flash temperature (K)	x (mm)	v (m/s)	lambda	Flash temperature (K)
-4.99	0.00993	0.2294	0.42611	-4.99	0.00993	0.06458	0.41181	-4.99	0.00993	0.19552	0.04588	-4.99	0.00993	0.19447	0.2257	-4.99	0.00993	0.1273	0.22376
-4.98	0.014036	0.28852	0.59437	-4.98	0.014036	0.08123	0.574	-4.98	0.014036	0.24591	0.0968	-4.98	0.014036	0.24459	0.46285	-4.98	0.014036	0.1601	0.45088
-4.97	0.017181	0.32997	0.72078	-4.97	0.017181	0.0929	0.69572	-4.97	0.017181	0.28124	0.1171	-4.97	0.017181	0.27973	0.55957	-4.97	0.017181	0.18311	0.54492
-4.96	0.019829	0.36295	0.82571	-4.96	0.019829	0.10218	0.79668	-4.96	0.019829	0.30935	0.13389	-4.96	0.019829	0.30769	0.63954	-4.96	0.019829	0.20141	0.62263
-4.95	0.022159	0.39078	0.91698	-4.95	0.022159	0.11001	0.88445	-4.95	0.022159	0.33306	0.14846	-4.95	0.022159	0.33128	0.7089	-4.95	0.022159	0.21685	0.69001
-4.94	0.024262	0.41508	0.99859	-4.94	0.024262	0.11686	0.96289	-4.94	0.024262	0.35378	0.16146	-4.94	0.024262	0.35188	0.77077	-4.94	0.024262	0.23033	0.7501
-4.93	0.026192	0.43679	1.07291	-4.93	0.026192	0.12297	1.03429	-4.93	0.026192	0.37228	0.17328	-4.93	0.026192	0.37028	0.82699	-4.93	0.026192	0.24238	0.8047
-4.92	0.027987	0.4565	1.14148	-4.92	0.027987	0.12852	1.10014	-4.92	0.027987	0.38908	0.18418	-4.92	0.027987	0.38699	0.87878	-4.92	0.027987	0.25332	0.85497
-4.91	0.029669	0.47461	1.20536	-4.91	0.029669	0.13362	1.16147	-4.91	0.029669	0.40452	0.19431	-4.91	0.029669	0.40235	0.92695	-4.91	0.029669	0.26337	0.90174
-4.9	0.031258	0.49141	1.26533	-4.9	0.031258	0.13835	1.21902	-4.9	0.031258	0.41883	0.20381	-4.9	0.031258	0.41659	0.97211	-4.9	0.031258	0.27269	0.94557
-4.89	0.032768	0.50711	1.32196	-4.89	0.032768	0.14276	1.27336	-4.89	0.032768	0.43221	0.21278	-4.89	0.032768	0.42989	1.01471	-4.89	0.032768	0.2814	0.98691
-4.88	0.034207	0.52186	1.37572	-4.88	0.034207	0.14692	1.32493	-4.88	0.034207	0.44479	0.22128	-4.88	0.034207	0.4424	1.0551	-4.88	0.034207	0.28959	1.02611
-4.87	0.035586	0.5358	1.42695	-4.87	0.035586	0.15084	1.37405	-4.87	0.035586	0.45667	0.22938	-4.87	0.035586	0.45422	1.09355	-4.87	0.035586	0.29732	1.06342
-4.86	0.036911	0.54903	1.47596	-4.86	0.036911	0.15457	1.42105	-4.86	0.036911	0.46794	0.23712	-4.86	0.036911	0.46543	1.13031	-4.86	0.036911	0.30466	1.09909
-4.85	0.038187	0.56163	1.52298	-4.85	0.038187	0.15811	1.46612	-4.85	0.038187	0.47868	0.24454	-4.85	0.038187	0.47611	1.16555	-4.85	0.038187	0.31165	1.13327
-4.84	0.039419	0.57366	1.56821	-4.84	0.039419	0.1615	1.50947	-4.84	0.039419	0.48894	0.25167	-4.84	0.039419	0.48632	1.19942	-4.84	0.039419	0.31833	1.16613
-4.83	0.040612	0.58519	1.61181	-4.83	0.040612	0.16475	1.55124	-4.83	0.040612	0.49877	0.25854	-4.83	0.040612	0.49609	1.23204	-4.83	0.040612	0.32473	1.19777
-4.82	0.041768	0.59627	1.65392	-4.82	0.041768	0.16787	1.59159	-4.82	0.041768	0.5082	0.26517	-4.82	0.041768	0.50548	1.26353	-4.82	0.041768	0.33087	1.22832
-4.81	0.042891	0.60692	1.69467	-4.81	0.042891	0.17087	1.63063	-4.81	0.042891	0.51729	0.27159	-4.81	0.042891	0.51451	1.29398	-4.81	0.042891	0.33679	1.25785
-4.8	0.043982	0.6172	1.73417	-4.8	0.043982	0.17376	1.66846	-4.8	0.043982	0.52605	0.2778	-4.8	0.043982	0.52323	1.32348	-4.8	0.043982	0.34249	1.28646
-4.79	0.045045	0.62713	1.77251	-4.79	0.045045	0.17655	1.70517	-4.79	0.045045	0.53451	0.28383	-4.79	0.045045	0.53164	1.3521	-4.79	0.045045	0.348	1.31421
-4.78	0.046082	0.63674	1.80977	-4.78	0.046082	0.17926	1.74084	-4.78	0.046082	0.5427	0.28969	-4.78	0.046082	0.53979	1.37989	-4.78	0.046082	0.35333	1.34116
-4.77	0.047094	0.64605	1.84603	-4.77	0.047094	0.18188	1.77555	-4.77	0.047094	0.55063	0.29539	-4.77	0.047094	0.54768	1.40692	-4.77	0.047094	0.3585	1.36738
-4.76	0.048082	0.65508	1.88135	-4.76	0.048082	0.18442	1.80936	-4.76	0.048082	0.55833	0.30094	-4.76	0.048082	0.55533	1.43324	-4.76	0.048082	0.36351	1.3929
-4.75	0.049048	0.66385	1.91579	-4.75	0.049048	0.18689	1.84232	-4.75	0.049048	0.5658	0.30634	-4.75	0.049048	0.56277	1.45889	-4.75	0.049048	0.36838	1.41777
-4.74	0.049994	0.67238	1.9494	-4.74	0.049994	0.18929	1.87448	-4.74	0.049994	0.57308	0.31162	-4.74	0.049994	0.57	1.48391	-4.74	0.049994	0.37311	1.44203
-4.73	0.05092	0.68068	1.98224	-4.73	0.05092	0.19163	1.9059	-4.73	0.05092	0.58015	0.31677	-4.73	0.05092	0.57704	1.50834	-4.73	0.05092	0.37772	1.46572
-4.72	0.051828	0.68877	2.01433	-4.72	0.051828	0.19391	1.93661	-4.72	0.051828	0.58705	0.3218	-4.72	0.051828	0.5839	1.53222	-4.72	0.051828	0.38221	1.48886
-4.71	0.052718	0.69666	2.04574	-4.71	0.052718	0.19613	1.96664	-4.71	0.052718	0.59377	0.32672	-4.71	0.052718	0.59059	1.55556	-4.71	0.052718	0.38659	1.51149
-4.7	0.053592	0.70437	2.07647	-4.7	0.053592	0.1983	1.99604	-4.7	0.053592	0.60034	0.33154	-4.7	0.053592	0.59712	1.5784	-4.7	0.053592	0.39086	1.53364
-4.69	0.054449	0.71189	2.10659	-4.69	0.054449	0.20042	2.02484	-4.69	0.054449	0.60675	0.33626	-4.69	0.054449	0.6035	1.60077	-4.69	0.054449	0.39503	1.55532
-4.68	0.055292	0.71924	2.1361	-4.68	0.055292	0.20249	2.05306	-4.68	0.055292	0.61302	0.34088	-4.68	0.055292	0.60973	1.62269	-4.68	0.055292	0.39911	1.57657
-4.67	0.05612	0.72643	2.16505	-4.67	0.05612	0.20451	2.08074	-4.67	0.05612	0.61914	0.34541	-4.67	0.05612	0.61582	1.64417	-4.67	0.05612	0.4031	1.59739
-4.66	0.056935	0.73347	2.19345	-4.66	0.056935	0.20649	2.10789	-4.66	0.056935	0.62514	0.34985	-4.66	0.056935	0.62179	1.66525	-4.66	0.056935	0.40701	1.61782
-4.65	0.057736	0.74036	2.22133	-4.65	0.057736	0.20843	2.13454	-4.65	0.057736	0.63102	0.35421	-4.65	0.057736	0.62763	1.68593	-4.65	0.057736	0.41083	1.63787
-4.64	0.058525	0.74711	2.24871	-4.64	0.058525	0.21033	2.16072	-4.64	0.058525	0.63677	0.3585	-4.64	0.058525	0.63336	1.70623	-4.64	0.058525	0.41458	1.65755
-4.63	0.059301	0.75373	2.27562	-4.63	0.059301	0.2122	2.18644	-4.63	0.059301	0.64242	0.36271	-4.63	0.059301	0.63897	1.72619	-4.63	0.059301	0.41826	1.67689
-4.62	0.060066	0.76023	2.30209	-4.62	0.060066	0.21402	2.21173	-4.62	0.060066	0.64795	0.36684	-4.62	0.060066	0.64448	1.7458	-4.62	0.060066	0.42186	1.6959
-4.61	0.06082	0.7666	2.32812	-4.61	0.06082	0.21582	2.23661	-4.61	0.06082	0.65338	0.37091	-4.61	0.06082	0.64988	1.76509	-4.61	0.06082	0.42539	1.71459
-4.6	0.061562	0.77285	2.35372	-4.6	0.061562	0.21758	2.26107	-4.6	0.061562	0.65871	0.37491	-4.6	0.061562	0.65518	1.78405	-4.6	0.061562	0.42887	1.73297
-4.59	0.062295	0.779	2.37892	-4.59	0.062295	0.21931	2.28515	-4.59	0.062295	0.66395	0.37885	-4.59	0.062295	0.66039	1.80271	-4.59	0.062295	0.43227	1.75106
-4.58	0.063017	0.78503	2.40372	-4.58	0.063017	0.22101	2.30884	-4.58	0.063017	0.66909	0.38272	-4.58	0.063017	0.6655	1.82108	-4.58	0.063017	0.43562	1.76886
-4.57	0.063729	0.79097	2.42815	-4.57	0.063729	0.22268	2.33218	-4.57	0.063729	0.67415	0.38654	-4.57	0.063729	0.67053	1.83916	-4.57	0.063729	0.43892	1.78638
-4.56	0.064433	0.7968	2.45222	-4.56	0.064433	0.22432	2.35517	-4.56	0.064433	0.67912	0.39029	-4.56	0.064433	0.67548	1.85696	-4.56	0.064433	0.44215	1.80363
-4.55	0.065127	0.80254	2.47593	-4.55	0.065127	0.22594	2.37781	-4.55	0.065127	0.68401	0.39399	-4.55	0.065127	0.68034	1.8745	-4.55	0.065127	0.44534	1.82063
-4.54	0.065812	0.80818	2.49929	-4.54	0.065812	0.22752	2.40013	-4.54	0.065812	0.68882	0.39764	-4.54	0.065812	0.68513	1.89178	-4.54	0.065812	0.44847	1.83738
-4.53	0.066488	0.81374	2.52233	-4.53	0.066488	0.22909	2.42213	-4.53	0.066488	0.69356	0.40124	-4.53	0.066488	0.68984	1.90882	-4.53	0.066488	0.45155	1.85388
-4.52	0.067157	0.81921	2.54505	-4.52	0.067157	0.23063	2.44383	-4.52	0.067157	0.69822	0.40478	-4.52	0.067157	0.69448	1.92561	-4.52	0.067157	0.45459	1.87016
-4.51	0.067817	0.82459	2.56747	-4.51	0.067817	0.23215	2.46523	-4.51	0.067817	0.70281	0.40827	-4.51	0.067817	0.69904	1.94217	-4.51	0.067817	0.45758	1.8862
-4.5	0.068469	0.8299	2.58958	-4.5	0.068469	0.23364	2.48634	-4.5	0.068469	0.70733	0.41172	-4.5	0.068469	0.70354	1.95851	-4.5	0.068469	0.46052	1.90203
-4.49	0.069114	0.83513	2.6114	-4.49	0.069114	0.23511	2.50717	-4.49	0.069114	0.71179	0.41512	-4.49	0.069114	0.70797	1.97463	-4.49	0.069114	0.46342	1.91765
-4.48	0.069752	0.84028	2.63293	-4.48	0.069752	0.23656	2.52773	-4.48	0.069752	0.71618	0.41848	-4.48	0.069752	0.71234	1.99053	-4.48	0.069752	0.46628	1.93306
-4.47	0.070382	0.84536	2.6542	-4.47	0.070382	0.23799	2.54803	-4.47	0.070382	0.72051	0.42179	-4.47	0.070382	0.71665	2.00623	-4.47	0.070382	0.4691	1.94827
-4.46	0.071006	0.85037	2.67519	-4.46	0.071006	0.2394	2.56807	-4.46	0.071006	0.72478	0.42506	-4.46	0.071006	0.7209	2.02173	-4.46	0.071006	0.47188	1.96329
-4.45	0.071622	0.85532	2.69593	-4.45	0.071622	0.24079	2.58786	-4.45	0.071622	0.72899	0.42829	-4.45	0.071622	0.72509	2.03703	-4.45	0.071622	0.47462	1.97811
-4.44	0.072232	0.86019	2.71641	-4.44	0.072232	0.24217	2.60741	-4.44	0.072232	0.73315	0.43148	-4.44	0.072232	0.72922	2.05214	-4.44	0.072232	0.47733	1.99276
-4.43	0.072836	0.865	2.73665	-4.43	0.072836	0.24352	2.62673	-4.43	0.072836	0.73725	0.43463	-4.43	0.072836	0.7333	2.06707	-4.43	0.072836	0.48	2.00722
-4.42	0.073433	0.86975	2.75665	-4.42	0.073433	0.24486	2.64581	-4.42	0.073433	0.74129	0.43775	-4.42	0.073433	0.73732	2.08182	-4.42	0.073433	0.48263	2.02151
-4.41	0.074024	0.87443	2.77641	-4.41	0.074024	0.24618	2.66467	-4.41	0.074024	0.74529	0.44082	-4.41	0.074024	0.74129	2.09639	-4.41	0.074024	0.48523	2.03563
-4.4	0.074609	0.87906	2.79595	-4.4	0.074609	0.24748	2.68331	-4.4	0.074609	0.74923	0.44386	-4.4	0.074609	0.74521	2.1108	-4.4	0.074609	0.4878	2.04959
-4.39	0.075188	0.88363	2.81527	-4.39	0.075188	0.24876	2.70174	-4.39	0.075188	0.75312	0.44687	-4.39	0.075188	0.74909	2.12504	-4.39	0.075188	0.49033	2.06338
-4.38	0.075761	0.88814	2.83437	-4.38	0.075761	0.25004	2.71996	-4.38	0.075761	0.75697	0.44984	-4.38	0.075761	0.75291	2.13911	-4.38	0.075761	0.49284	2.07702
-4.37	0.076329	0.8926	2.85326	-4.37	0.076329	0.25129	2.73798	-4.37	0.076329	0.76077	0.45278	-4.37	0.076329	0.75669	2.15303	-4.37	0.076329	0.49531	2.0905
-4.36	0.076891	0.897	2.87194	-4.36	0.076891	0.25253	2.75581	-4.36	0.076891	0.76452	0.45568	-4.36	0.076891	0.76042	2.16679	-4.36	0.076891	0.49776	2.10383
-4.35	0.077448	0.90135	2.89042	-4.35	0.077448	0.25375	2.77343	-4.35	0.077448	0.76823	0.45856	-4.35	0.077448	0.76411	2.1804	-4.35	0.077448	0.50017	2.11702
-4.34	0.078	0.90565	2.9087	-4.34	0.078	0.25497	2.79087	-4.34	0.078	0.7719	0.4614	-4.34	0.078	0.76776	2.19387	-4.34	0.078	0.50256	2.13006
-4.33	0.078547	0.9099	2.9268	-4.33	0.078547	0.25616	2.80813	-4.33	0.078547	0.77552	0.46421	-4.33	0.078547	0.77136	2.20719	-4.33	0.078547	0.50491	2.14297
-4.32	0.079088	0.9141	2.9447	-4.32	0.079088	0.25735	2.8252	-4.32	0.079088	0.7791	0.46699	-4.32	0.079088	0.77492	2.22037	-4.32	0.079088	0.50725	2.15573
-4.31	0.079625	0.91826	2.96242	-4.31	0.079625	0.25851	2.8421	-4.31	0.079625	0.78264	0.46975	-4.31	0.079625	0.77845	2.23341	-4.31	0.079625	0.50955	2.16837
-4.3	0.080157	0.92237	2.97996	-4.3	0.080157	0.25967	2.85883	-4.3	0.080157	0.78614	0.47247	-4.3	0.080157	0.78193	2.24631	-4.3	0.080157	0.51183	2.18087
-4.29	0.080684	0.92643	2.99732	-4.29	0.080684	0.26082	2.87538	-4.29	0.080684	0.78961	0.47517	-4.29	0.080684	0.78537	2.25909	-4.29	0.080684	0.51409	2.19324
-4.28	0.081206	0.93045	3.01451	-4.28	0.081206	0.26195	2.89177	-4.28	0.081206	0.79303	0.47784	-4.28	0.081206	0.78878	2.27173	-4.28	0.081206	0.51632	2.20549
-4.27	0.081724	0.93443	3.03153	-4.27	0.081724	0.26307	2.908	-4.27	0.081724	0.79642	0.48048	-4.27	0.081724	0.79215	2.28425	-4.27	0.081724	0.51852	2.21762
-4.26	0.082238	0.93836	3.04838	-4.26	0.082238	0.26417	2.92407	-4.26	0.082238	0.79977	0.4831	-4.26	0.082238	0.79549	2.29665	-4.26	0.082238	0.52071	2.22963
-4.25	0.082747	0.94225	3.06508	-4.25	0.082747	0.26527	2.93999	-4.25	0.082747	0.80309	0.48569	-4.25	0.082747	0.79879	2.30892	-4.25	0.082747	0.52287	2.24151
-4.24	0.083252	0.94611	3.08161	-4.24	0.083252	0.26635	2.95575	-4.24	0.083252	0.80637	0.48826	-4.24	0.083252	0.80205	2.32108	-4.24	0.083252	0.525	2.25329
-4.23	0.083752	0.94992	3.09799	-4.23	0.083752	0.26743	2.97136	-4.23	0.083752	0.80962	0.4908	-4.23	0.083752	0.80528	2.33312	-4.23	0.083752	0.52712	2.26495
-4.22	0.084249	0.95369	3.11421	-4.22	0.084249	0.26849	2.98682	-4.22	0.084249	0.81284	0.49332	-4.22	0.084249	0.80848	2.34504	-4.22	0.084249	0.52921	2.2765
-4.21	0.084741	0.95743	3.13028	-4.21	0.084741	0.26954	3.00215	-4.21	0.084741	0.81602	0.49581	-4.21	0.084741	0.81165	2.35685	-4.21	0.084741	0.53129	2.28794
-4.2	0.085229	0.96112	3.14621	-4.2	0.085229	0.27058	3.01732	-4.2	0.085229	0.81918	0.49829	-4.2	0.085229	0.81478	2.36855	-4.2	0.085229	0.53334	2.29927
-4.19	0.085714	0.96479	3.16199	-4.19	0.085714	0.27161	3.03237	-4.19	0.085714	0.8223	0.50073	-4.19	0.085714	0.81789	2.38014	-4.19	0.085714	0.53537	2.3105
-4.18	0.086194	0.96841	3.17763	-4.18	0.086194	0.27263	3.04727	-4.18	0.086194	0.82539	0.50316	-4.18	0.086194	0.82096	2.39163	-4.18	0.086194	0.53738	2.32162
-4.17	0.086671	0.972	3.19313	-4.17	0.086671	0.27364	3.06204	-4.17	0.086671	0.82845	0.50556	-4.17	0.086671	0.82401	2.40301	-4.17	0.086671	0.53937	2.33265
-4.16	0.087144	0.97556	3.20849	-4.16	0.087144	0.27465	3.07668	-4.16	0.087144	0.83148	0.50795	-4.16	0.087144	0.82702	2.41429	-4.16	0.087144	0.54135	2.34357
-4.15	0.087613	0.97908	3.22371	-4.15	0.087613	0.27564	3.09119	-4.15	0.087613	0.83448	0.51031	-4.15	0.087613	0.83001	2.42547	-4.15	0.087613	0.5433	2.3544
-4.14	0.088079	0.98257	3.23881	-4.14	0.088079	0.27662	3.10557	-4.14	0.088079	0.83745	0.51265	-4.14	0.088079	0.83296	2.43655	-4.14	0.088079	0.54524	2.36513
-4.13	0.088541	0.98603	3.25378	-4.13	0.088541	0.27759	3.11984	-4.13	0.088541	0.8404	0.51497	-4.13	0.088541	0.83589	2.44755	-4.13	0.088541	0.54716	2.37578
-4.12	0.089	0.98945	3.26863	-4.12	0.089	0.27856	3.13399	-4.12	0.089	0.84332	0.51727	-4.12	0.089	0.8388	2.45845	-4.12	0.089	0.54906	2.38634
-4.11	0.089455	0.99285	3.28336	-4.11	0.089455	0.27951	3.14802	-4.11	0.089455	0.84621	0.51956	-4.11	0.089455	0.84167	2.46926	-4.11	0.089455	0.55094	2.39681
-4.1	0.089907	0.99621	3.29796	-4.1	0.089907	0.28046	3.16193	-4.1	0.089907	0.84908	0.52182	-4.1	0.089907	0.84453	2.47998	-4.1	0.089907	0.55281	2.40719
-4.09	0.090355	0.99954	3.31243	-4.09	0.090355	0.2814	3.17572	-4.09	0.090355	0.85192	0.52406	-4.09	0.090355	0.84735	2.4906	-4.09	0.090355	0.55466	2.41748
-4.08	0.0908	1.00284	3.32679	-4.08	0.0908	0.28233	3.1894	-4.08	0.0908	0.85473	0.52629	-4.08	0.0908	0.85015	2.50114	-4.08	0.0908	0.55649	2.42769
-4.07	0.091242	1.00612	3.34103	-4.07	0.091242	0.28325	3.20297	-4.07	0.091242	0.85752	0.5285	-4.07	0.091242	0.85292	2.51159	-4.07	0.091242	0.5583	2.43781
-4.06	0.091681	1.00936	3.35516	-4.06	0.091681	0.28416	3.21643	-4.06	0.091681	0.86029	0.53068	-4.06	0.091681	0.85567	2.52195	-4.06	0.091681	0.5601	2.44784
-4.05	0.092116	1.01258	3.36917	-4.05	0.092116	0.28507	3.22977	-4.05	0.092116	0.86303	0.53286	-4.05	0.092116	0.8584	2.53223	-4.05	0.092116	0.56189	2.45779
-4.04	0.092549	1.01576	3.38306	-4.04	0.092549	0.28596	3.24301	-4.04	0.092549	0.86574	0.53501	-4.04	0.092549	0.8611	2.54242	-4.04	0.092549	0.56366	2.46767
-4.03	0.092978	1.01892	3.39685	-4.03	0.092978	0.28685	3.25614	-4.03	0.092978	0.86844	0.53714	-4.03	0.092978	0.86378	2.55253	-4.03	0.092978	0.56541	2.47746
-4.02	0.093404	1.02206	3.41053	-4.02	0.093404	0.28774	3.26917	-4.02	0.093404	0.87111	0.53926	-4.02	0.093404	0.86644	2.56256	-4.02	0.093404	0.56715	2.48717
-4.01	0.093827	1.02516	3.4241	-4.01	0.093827	0.28861	3.28209	-4.01	0.093827	0.87376	0.54136	-4.01	0.093827	0.86907	2.57251	-4.01	0.093827	0.56888	2.49681
-4	0.094248	1.02825	3.43756	-4	0.094248	0.28948	3.29491	-4	0.094248	0.87638	0.54345	-4	0.094248	0.87169	2.58238	-4	0.094248	0.57058	2.50637
-3.99	0.094665	1.0313	3.45092	-3.99	0.094665	0.29034	3.30764	-3.99	0.094665	0.87899	0.54552	-3.99	0.094665	0.87428	2.59217	-3.99	0.094665	0.57228	2.51585
-3.98	0.09508	1.03433	3.46417	-3.98	0.09508	0.29119	3.32026	-3.98	0.09508	0.88157	0.54757	-3.98	0.09508	0.87684	2.60189	-3.98	0.09508	0.57396	2.52526
-3.97	0.095491	1.03734	3.47733	-3.97	0.095491	0.29204	3.33279	-3.97	0.095491	0.88413	0.54961	-3.97	0.095491	0.87939	2.61153	-3.97	0.095491	0.57563	2.53459
-3.96	0.0959	1.04032	3.49038	-3.96	0.0959	0.29288	3.34522	-3.96	0.0959	0.88667	0.55163	-3.96	0.0959	0.88192	2.6211	-3.96	0.0959	0.57728	2.54386
-3.95	0.096307	1.04327	3.50334	-3.95	0.096307	0.29371	3.35756	-3.95	0.096307	0.88919	0.55363	-3.95	0.096307	0.88442	2.63059	-3.95	0.096307	0.57892	2.55305
-3.94	0.09671	1.04621	3.51619	-3.94	0.09671	0.29454	3.3698	-3.94	0.09671	0.89169	0.55562	-3.94	0.09671	0.88691	2.64001	-3.94	0.09671	0.58055	2.56217
-3.93	0.097111	1.04912	3.52896	-3.93	0.097111	0.29535	3.38195	-3.93	0.097111	0.89417	0.5576	-3.93	0.097111	0.88938	2.64936	-3.93	0.097111	0.58217	2.57123
-3.92	0.097509	1.052	3.54162	-3.92	0.097509	0.29617	3.39401	-3.92	0.097509	0.89663	0.55956	-3.92	0.097509	0.89182	2.65864	-3.92	0.097509	0.58377	2.58021
-3.91	0.097904	1.05486	3.5542	-3.91	0.097904	0.29697	3.40598	-3.91	0.097904	0.89907	0.5615	-3.91	0.097904	0.89425	2.66785	-3.91	0.097904	0.58536	2.58913
-3.9	0.098297	1.05771	3.56668	-3.9	0.098297	0.29777	3.41786	-3.9	0.098297	0.90149	0.56344	-3.9	0.098297	0.89666	2.67699	-3.9	0.098297	0.58693	2.59798
-3.89	0.098688	1.06052	3.57907	-3.89	0.098688	0.29857	3.42966	-3.89	0.098688	0.9039	0.56535	-3.89	0.098688	0.89905	2.68606	-3.89	0.098688	0.5885	2.60677
-3.88	0.099075	1.06332	3.59137	-3.88	0.099075	0.29935	3.44137	-3.88	0.099075	0.90628	0.56726	-3.88	0.099075	0.90142	2.69507	-3.88	0.099075	0.59005	2.61549
-3.87	0.099461	1.0661	3.60358	-3.87	0.099461	0.30013	3.45299	-3.87	0.099461	0.90864	0.56914	-3.87	0.099461	0.90377	2.70401	-3.87	0.099461	0.59159	2.62415
-3.86	0.099843	1.06885	3.6157	-3.86	0.099843	0.30091	3.46453	-3.86	0.099843	0.91099	0.57102	-3.86	0.099843	0.90611	2.71288	-3.86	0.099843	0.59312	2.63274
-3.85	0.100224	1.07158	3.62774	-3.85	0.100224	0.30168	3.47599	-3.85	0.100224	0.91332	0.57288	-3.85	0.100224	0.90842	2.72169	-3.85	0.100224	0.59463	2.64127
-3.84	0.100602	1.0743	3.63969	-3.84	0.100602	0.30244	3.48737	-3.84	0.100602	0.91563	0.57473	-3.84	0.100602	0.91072	2.73044	-3.84	0.100602	0.59614	2.64974
-3.83	0.100977	1.07699	3.65155	-3.83	0.100977	0.3032	3.49866	-3.83	0.100977	0.91793	0.57656	-3.83	0.100977	0.91301	2.73912	-3.83	0.100977	0.59763	2.65815
-3.82	0.10135	1.07966	3.66334	-3.82	0.10135	0.30395	3.50988	-3.82	0.10135	0.9202	0.57839	-3.82	0.10135	0.91527	2.74775	-3.82	0.10135	0.59912	2.6665
-3.81	0.101721	1.08231	3.67504	-3.81	0.101721	0.3047	3.52102	-3.81	0.101721	0.92246	0.5802	-3.81	0.101721	0.91752	2.75631	-3.81	0.101721	0.60059	2.67479
-3.8	0.10209	1.08494	3.68666	-3.8	0.10209	0.30544	3.53208	-3.8	0.10209	0.92471	0.58199	-3.8	0.10209	0.91975	2.76481	-3.8	0.10209	0.60205	2.68302
-3.79	0.102456	1.08756	3.6982	-3.79	0.102456	0.30618	3.54306	-3.79	0.102456	0.92694	0.58378	-3.79	0.102456	0.92197	2.77325	-3.79	0.102456	0.6035	2.6912
-3.78	0.10282	1.09015	3.70966	-3.78	0.10282	0.30691	3.55396	-3.78	0.10282	0.92915	0.58555	-3.78	0.10282	0.92416	2.78164	-3.78	0.10282	0.60494	2.69932
-3.77	0.103182	1.09273	3.72104	-3.77	0.103182	0.30763	3.56479	-3.77	0.103182	0.93134	0.58731	-3.77	0.103182	0.92635	2.78996	-3.77	0.103182	0.60637	2.70738
-3.76	0.103541	1.09528	3.73234	-3.76	0.103541	0.30835	3.57555	-3.76	0.103541	0.93352	0.58905	-3.76	0.103541	0.92851	2.79823	-3.76	0.103541	0.60778	2.71538
-3.75	0.103898	1.09782	3.74357	-3.75	0.103898	0.30907	3.58623	-3.75	0.103898	0.93568	0.59079	-3.75	0.103898	0.93067	2.80644	-3.75	0.103898	0.60919	2.72333
-3.74	0.104254	1.10034	3.75472	-3.74	0.104254	0.30978	3.59685	-3.74	0.104254	0.93783	0.59251	-3.74	0.104254	0.9328	2.81459	-3.74	0.104254	0.61059	2.73123
-3.73	0.104607	1.10284	3.76579	-3.73	0.104607	0.31048	3.60738	-3.73	0.104607	0.93996	0.59422	-3.73	0.104607	0.93492	2.82269	-3.73	0.104607	0.61198	2.73907
-3.72	0.104957	1.10533	3.77679	-3.72	0.104957	0.31118	3.61785	-3.72	0.104957	0.94208	0.59592	-3.72	0.104957	0.93703	2.83073	-3.72	0.104957	0.61336	2.74686
-3.71	0.105306	1.10779	3.78772	-3.71	0.105306	0.31187	3.62825	-3.71	0.105306	0.94418	0.59761	-3.71	0.105306	0.93912	2.83872	-3.71	0.105306	0.61473	2.75459
-3.7	0.105653	1.11024	3.79858	-3.7	0.105653	0.31256	3.63858	-3.7	0.105653	0.94627	0.59929	-3.7	0.105653	0.9412	2.84666	-3.7	0.105653	0.61608	2.76228
-3.69	0.105997	1.11267	3.80936	-3.69	0.105997	0.31325	3.64884	-3.69	0.105997	0.94834	0.60095	-3.69	0.105997	0.94326	2.85454	-3.69	0.105997	0.61743	2.76991
-3.68	0.10634	1.11509	3.82007	-3.68	0.10634	0.31393	3.65903	-3.68	0.10634	0.9504	0.60261	-3.68	0.10634	0.9453	2.86237	-3.68	0.10634	0.61877	2.77749
-3.67	0.106681	1.11749	3.83071	-3.67	0.106681	0.3146	3.66916	-3.67	0.106681	0.95244	0.60425	-3.67	0.106681	0.94734	2.87015	-3.67	0.106681	0.62011	2.78502
-3.66	0.107019	1.11987	3.84129	-3.66	0.107019	0.31527	3.67921	-3.66	0.107019	0.95447	0.60588	-3.66	0.107019	0.94936	2.87788	-3.66	0.107019	0.62143	2.7925
-3.65	0.107356	1.12223	3.85179	-3.65	0.107356	0.31594	3.68921	-3.65	0.107356	0.95649	0.60751	-3.65	0.107356	0.95136	2.88555	-3.65	0.107356	0.62274	2.79993
-3.64	0.10769	1.12458	3.86222	-3.64	0.10769	0.3166	3.69914	-3.64	0.10769	0.95849	0.60912	-3.64	0.10769	0.95335	2.89318	-3.64	0.10769	0.62404	2.80731
-3.63	0.108023	1.12691	3.87259	-3.63	0.108023	0.31726	3.709	-3.63	0.108023	0.96048	0.61072	-3.63	0.108023	0.95533	2.90075	-3.63	0.108023	0.62534	2.81465
-3.62	0.108354	1.12923	3.88289	-3.62	0.108354	0.31791	3.7188	-3.62	0.108354	0.96246	0.61231	-3.62	0.108354	0.9573	2.90828	-3.62	0.108354	0.62662	2.82193
-3.61	0.108682	1.13153	3.89313	-3.61	0.108682	0.31856	3.72853	-3.61	0.108682	0.96442	0.61389	-3.61	0.108682	0.95925	2.91576	-3.61	0.108682	0.6279	2.82917
-3.6	0.109009	1.13382	3.9033	-3.6	0.109009	0.3192	3.73821	-3.6	0.109009	0.96637	0.61546	-3.6	0.109009	0.96118	2.92318	-3.6	0.109009	0.62917	2.83637
-3.59	0.109334	1.13609	3.9134	-3.59	0.109334	0.31984	3.74782	-3.59	0.109334	0.9683	0.61702	-3.59	0.109334	0.96311	2.93056	-3.59	0.109334	0.63043	2.84351
-3.58	0.109657	1.13835	3.92345	-3.58	0.109657	0.32048	3.75737	-3.58	0.109657	0.97022	0.61857	-3.58	0.109657	0.96502	2.9379	-3.58	0.109657	0.63168	2.85061
-3.57	0.109979	1.14059	3.93342	-3.57	0.109979	0.32111	3.76686	-3.57	0.109979	0.97213	0.62011	-3.57	0.109979	0.96692	2.94519	-3.57	0.109979	0.63292	2.85767
-3.56	0.110298	1.14281	3.94334	-3.56	0.110298	0.32173	3.77629	-3.56	0.110298	0.97403	0.62164	-3.56	0.110298	0.96881	2.95243	-3.56	0.110298	0.63416	2.86468
-3.55	0.110616	1.14502	3.95319	-3.55	0.110616	0.32235	3.78566	-3.55	0.110616	0.97591	0.62316	-3.55	0.110616	0.97068	2.95962	-3.55	0.110616	0.63539	2.87164
-3.54	0.110932	1.14722	3.96298	-3.54	0.110932	0.32297	3.79498	-3.54	0.110932	0.97779	0.62467	-3.54	0.110932	0.97254	2.96677	-3.54	0.110932	0.6366	2.87856
-3.53	0.111246	1.1494	3.97271	-3.53	0.111246	0.32359	3.80423	-3.53	0.111246	0.97965	0.62617	-3.53	0.111246	0.97439	2.97387	-3.53	0.111246	0.63782	2.88544
-3.52	0.111558	1.15157	3.98238	-3.52	0.111558	0.3242	3.81342	-3.52	0.111558	0.98149	0.62766	-3.52	0.111558	0.97623	2.98093	-3.52	0.111558	0.63902	2.89228
-3.51	0.111868	1.15372	3.99199	-3.51	0.111868	0.3248	3.82256	-3.51	0.111868	0.98333	0.62915	-3.51	0.111868	0.97806	2.98795	-3.51	0.111868	0.64021	2.89907
-3.5	0.112177	1.15586	4.00154	-3.5	0.112177	0.32541	3.83165	-3.5	0.112177	0.98515	0.63062	-3.5	0.112177	0.97987	2.99492	-3.5	0.112177	0.6414	2.90582
-3.49	0.112484	1.15799	4.01103	-3.49	0.112484	0.32601	3.84067	-3.49	0.112484	0.98697	0.63209	-3.49	0.112484	0.98167	3.00184	-3.49	0.112484	0.64258	2.91252
-3.48	0.11279	1.1601	4.02046	-3.48	0.11279	0.3266	3.84964	-3.48	0.11279	0.98877	0.63354	-3.48	0.11279	0.98346	3.00873	-3.48	0.11279	0.64375	2.91919
-3.47	0.113093	1.1622	4.02984	-3.47	0.113093	0.32719	3.85856	-3.47	0.113093	0.99055	0.63499	-3.47	0.113093	0.98524	3.01557	-3.47	0.113093	0.64492	2.92581
-3.46	0.113395	1.16429	4.03916	-3.46	0.113395	0.32778	3.86742	-3.46	0.113395	0.99233	0.63642	-3.46	0.113395	0.98701	3.02237	-3.46	0.113395	0.64607	2.93239
-3.45	0.113696	1.16636	4.04842	-3.45	0.113696	0.32836	3.87622	-3.45	0.113696	0.9941	0.63785	-3.45	0.113696	0.98877	3.02913	-3.45	0.113696	0.64722	2.93894
-3.44	0.113994	1.16842	4.05762	-3.44	0.113994	0.32894	3.88498	-3.44	0.113994	0.99585	0.63927	-3.44	0.113994	0.99051	3.03585	-3.44	0.113994	0.64837	2.94544
-3.43	0.114291	1.17046	4.06677	-3.43	0.114291	0.32952	3.89368	-3.43	0.114291	0.9976	0.64068	-3.43	0.114291	0.99225	3.04252	-3.43	0.114291	0.6495	2.9519
-3.42	0.114587	1.17249	4.07587	-3.42	0.114587	0.33009	3.90232	-3.42	0.114587	0.99933	0.64209	-3.42	0.114587	0.99397	3.04916	-3.42	0.114587	0.65063	2.95832
-3.41	0.114881	1.17452	4.08491	-3.41	0.114881	0.33066	3.91092	-3.41	0.114881	1.00105	0.64348	-3.41	0.114881	0.99568	3.05575	-3.41	0.114881	0.65175	2.96471
-3.4	0.115173	1.17652	4.09389	-3.4	0.115173	0.33122	3.91946	-3.4	0.115173	1.00276	0.64486	-3.4	0.115173	0.99739	3.0623	-3.4	0.115173	0.65287	2.97105
-3.39	0.115463	1.17852	4.10282	-3.39	0.115463	0.33178	3.92795	-3.39	0.115463	1.00446	0.64624	-3.39	0.115463	0.99908	3.06882	-3.39	0.115463	0.65397	2.97736
-3.38	0.115752	1.1805	4.1117	-3.38	0.115752	0.33234	3.93639	-3.38	0.115752	1.00615	0.64761	-3.38	0.115752	1.00076	3.07529	-3.38	0.115752	0.65507	2.98363
-3.37	0.11604	1.18247	4.12052	-3.37	0.11604	0.3329	3.94478	-3.37	0.11604	1.00783	0.64897	-3.37	0.11604	1.00243	3.08173	-3.37	0.11604	0.65617	2.98986
-3.36	0.116326	1.18443	4.1293	-3.36	0.116326	0.33345	3.95312	-3.36	0.116326	1.0095	0.65032	-3.36	0.116326	1.00409	3.08813	-3.36	0.116326	0.65725	2.99605
-3.35	0.11661	1.18637	4.13802	-3.35	0.11661	0.334	3.96141	-3.35	0.11661	1.01116	0.65167	-3.35	0.11661	1.00574	3.09449	-3.35	0.11661	0.65833	3.00221
-3.34	0.116893	1.18831	4.14669	-3.34	0.116893	0.33454	3.96966	-3.34	0.116893	1.01281	0.653	-3.34	0.116893	1.00738	3.10081	-3.34	0.116893	0.6594	3.00833
-3.33	0.117174	1.19023	4.1553	-3.33	0.117174	0.33508	3.97785	-3.33	0.117174	1.01444	0.65433	-3.33	0.117174	1.009	3.10709	-3.33	0.117174	0.66047	3.01441
-3.32	0.117454	1.19214	4.16387	-3.32	0.117454	0.33562	3.98599	-3.32	0.117454	1.01607	0.65565	-3.32	0.117454	1.01062	3.11334	-3.32	0.117454	0.66153	3.02046
-3.31	0.117732	1.19404	4.17239	-3.31	0.117732	0.33615	3.99409	-3.31	0.117732	1.01769	0.65696	-3.31	0.117732	1.01223	3.11955	-3.31	0.117732	0.66258	3.02647
-3.3	0.118009	1.19592	4.18085	-3.3	0.118009	0.33668	4.00214	-3.3	0.118009	1.0193	0.65827	-3.3	0.118009	1.01383	3.12572	-3.3	0.118009	0.66363	3.03244
-3.29	0.118284	1.1978	4.18927	-3.29	0.118284	0.33721	4.01014	-3.29	0.118284	1.02089	0.65957	-3.29	0.118284	1.01542	3.13185	-3.29	0.118284	0.66467	3.03838
-3.28	0.118558	1.19966	4.19764	-3.28	0.118558	0.33774	4.01809	-3.28	0.118558	1.02248	0.66086	-3.28	0.118558	1.017	3.13795	-3.28	0.118558	0.66571	3.04429
-3.27	0.11883	1.20151	4.20596	-3.27	0.11883	0.33826	4.026	-3.27	0.11883	1.02406	0.66214	-3.27	0.11883	1.01857	3.14402	-3.27	0.11883	0.66673	3.05016
-3.26	0.119101	1.20336	4.21423	-3.26	0.119101	0.33878	4.03386	-3.26	0.119101	1.02563	0.66341	-3.26	0.119101	1.02013	3.15005	-3.26	0.119101	0.66775	3.05599
-3.25	0.11937	1.20519	4.22245	-3.25	0.11937	0.33929	4.04167	-3.25	0.11937	1.02719	0.66468	-3.25	0.11937	1.02168	3.15604	-3.25	0.11937	0.66877	3.06179
-3.24	0.119638	1.207	4.23063	-3.24	0.119638	0.3398	4.04944	-3.24	0.119638	1.02874	0.66594	-3.24	0.119638	1.02323	3.162	-3.24	0.119638	0.66978	3.06756
-3.23	0.119905	1.20881	4.23875	-3.23	0.119905	0.34031	4.05717	-3.23	0.119905	1.03028	0.66719	-3.23	0.119905	1.02476	3.16792	-3.23	0.119905	0.67078	3.07329
-3.22	0.12017	1.21061	4.24683	-3.22	0.12017	0.34082	4.06485	-3.22	0.12017	1.03181	0.66844	-3.22	0.12017	1.02628	3.17381	-3.22	0.12017	0.67178	3.07899
-3.21	0.120434	1.2124	4.25487	-3.21	0.120434	0.34132	4.07248	-3.21	0.120434	1.03334	0.66967	-3.21	0.120434	1.0278	3.17966	-3.21	0.120434	0.67277	3.08466
-3.2	0.120696	1.21417	4.26286	-3.2	0.120696	0.34182	4.08008	-3.2	0.120696	1.03485	0.6709	-3.2	0.120696	1.0293	3.18548	-3.2	0.120696	0.67376	3.09029
-3.19	0.120957	1.21594	4.2708	-3.19	0.120957	0.34232	4.08762	-3.19	0.120957	1.03635	0.67213	-3.19	0.120957	1.0308	3.19127	-3.19	0.120957	0.67474	3.09589
-3.18	0.121217	1.21769	4.27869	-3.18	0.121217	0.34281	4.09513	-3.18	0.121217	1.03785	0.67334	-3.18	0.121217	1.03229	3.19702	-3.18	0.121217	0.67571	3.10146
-3.17	0.121475	1.21944	4.28654	-3.17	0.121475	0.3433	4.10259	-3.17	0.121475	1.03934	0.67455	-3.17	0.121475	1.03376	3.20274	-3.17	0.121475	0.67668	3.107
-3.16	0.121732	1.22117	4.29435	-3.16	0.121732	0.34379	4.11001	-3.16	0.121732	1.04081	0.67575	-3.16	0.121732	1.03523	3.20842	-3.16	0.121732	0.67764	3.1125
-3.15	0.121987	1.22289	4.30211	-3.15	0.121987	0.34428	4.11738	-3.15	0.121987	1.04228	0.67695	-3.15	0.121987	1.03669	3.21408	-3.15	0.121987	0.6786	3.11798
-3.14	0.122241	1.22461	4.30983	-3.14	0.122241	0.34476	4.12472	-3.14	0.122241	1.04374	0.67814	-3.14	0.122241	1.03815	3.2197	-3.14	0.122241	0.67955	3.12342
-3.13	0.122494	1.22631	4.3175	-3.13	0.122494	0.34524	4.13201	-3.13	0.122494	1.04519	0.67932	-3.13	0.122494	1.03959	3.22529	-3.13	0.122494	0.68049	3.12883
-3.12	0.122746	1.228	4.32513	-3.12	0.122746	0.34572	4.13926	-3.12	0.122746	1.04664	0.68049	-3.12	0.122746	1.04103	3.23084	-3.12	0.122746	0.68143	3.13421
-3.11	0.122996	1.22969	4.33272	-3.11	0.122996	0.34619	4.14647	-3.11	0.122996	1.04807	0.68166	-3.11	0.122996	1.04245	3.23637	-3.11	0.122996	0.68237	3.13955
-3.1	0.123245	1.23136	4.34026	-3.1	0.123245	0.34666	4.15364	-3.1	0.123245	1.0495	0.68282	-3.1	0.123245	1.04387	3.24186	-3.1	0.123245	0.68329	3.14487
-3.09	0.123493	1.23302	4.34776	-3.09	0.123493	0.34713	4.16076	-3.09	0.123493	1.05092	0.68398	-3.09	0.123493	1.04528	3.24732	-3.09	0.123493	0.68422	3.15016
-3.08	0.123739	1.23468	4.35522	-3.08	0.123739	0.34759	4.16785	-3.08	0.123739	1.05233	0.68513	-3.08	0.123739	1.04668	3.25275	-3.08	0.123739	0.68514	3.15541
-3.07	0.123984	1.23632	4.36264	-3.07	0.123984	0.34806	4.1749	-3.07	0.123984	1.05373	0.68627	-3.07	0.123984	1.04808	3.25815	-3.07	0.123984	0.68605	3.16064
-3.06	0.124228	1.23795	4.37001	-3.06	0.124228	0.34852	4.1819	-3.06	0.124228	1.05512	0.6874	-3.06	0.124228	1.04946	3.26352	-3.06	0.124228	0.68695	3.16584
-3.05	0.12447	1.23958	4.37734	-3.05	0.12447	0.34898	4.18887	-3.05	0.12447	1.05651	0.68853	-3.05	0.12447	1.05084	3.26886	-3.05	0.12447	0.68786	3.171
-3.04	0.124711	1.24119	4.38463	-3.04	0.124711	0.34943	4.1958	-3.04	0.124711	1.05788	0.68965	-3.04	0.124711	1.05221	3.27417	-3.04	0.124711	0.68875	3.17614
-3.03	0.124951	1.2428	4.39189	-3.03	0.124951	0.34988	4.20269	-3.03	0.124951	1.05925	0.69077	-3.03	0.124951	1.05357	3.27945	-3.03	0.124951	0.68964	3.18126
-3.02	0.12519	1.2444	4.39911	-3.02	0.12519	0.35033	4.20955	-3.02	0.12519	1.06061	0.69188	-3.02	0.12519	1.05493	3.28471	-3.02	0.12519	0.69053	3.18635
-3.01	0.125427	1.24599	4.40629	-3.01	0.125427	0.35078	4.21637	-3.01	0.125427	1.06197	0.69299	-3.01	0.125427	1.05627	3.28994	-3.01	0.125427	0.69141	3.19141
-3	0.125664	1.24756	4.41343	-3	0.125664	0.35122	4.22315	-3	0.125664	1.06331	0.69409	-3	0.125664	1.05761	3.29514	-3	0.125664	0.69229	3.19644
-2.99	0.125899	1.24913	4.42053	-2.99	0.125899	0.35166	4.2299	-2.99	0.125899	1.06465	0.69518	-2.99	0.125899	1.05894	3.30031	-2.99	0.125899	0.69316	3.20144
-2.98	0.126132	1.25069	4.42759	-2.98	0.126132	0.3521	4.23661	-2.98	0.126132	1.06598	0.69627	-2.98	0.126132	1.06026	3.30545	-2.98	0.126132	0.69402	3.20642
-2.97	0.126365	1.25224	4.43461	-2.97	0.126365	0.35254	4.24327	-2.97	0.126365	1.0673	0.69735	-2.97	0.126365	1.06158	3.31056	-2.97	0.126365	0.69488	3.21137
-2.96	0.126596	1.25379	4.44159	-2.96	0.126596	0.35297	4.24991	-2.96	0.126596	1.06861	0.69842	-2.96	0.126596	1.06288	3.31564	-2.96	0.126596	0.69574	3.21629
-2.95	0.126827	1.25532	4.44853	-2.95	0.126827	0.35341	4.2565	-2.95	0.126827	1.06992	0.69949	-2.95	0.126827	1.06418	3.32069	-2.95	0.126827	0.69659	3.22118
-2.94	0.127056	1.25684	4.45543	-2.94	0.127056	0.35384	4.26306	-2.94	0.127056	1.07122	0.70055	-2.94	0.127056	1.06548	3.32572	-2.94	0.127056	0.69744	3.22604
-2.93	0.127283	1.25836	4.46229	-2.93	0.127283	0.35426	4.26958	-2.93	0.127283	1.07251	0.70161	-2.93	0.127283	1.06676	3.33071	-2.93	0.127283	0.69828	3.23088
-2.92	0.12751	1.25987	4.46912	-2.92	0.12751	0.35469	4.27606	-2.92	0.12751	1.0738	0.70266	-2.92	0.12751	1.06804	3.33568	-2.92	0.12751	0.69911	3.23569
-2.91	0.127735	1.26136	4.47591	-2.91	0.127735	0.35511	4.28251	-2.91	0.127735	1.07507	0.7037	-2.91	0.127735	1.06931	3.34062	-2.91	0.127735	0.69994	3.24047
-2.9	0.12796	1.26285	4.48266	-2.9	0.12796	0.35553	4.28892	-2.9	0.12796	1.07634	0.70474	-2.9	0.12796	1.07057	3.34554	-2.9	0.12796	0.70077	3.24523
-2.89	0.128183	1.26433	4.48937	-2.89	0.128183	0.35594	4.2953	-2.89	0.128183	1.0776	0.70578	-2.89	0.128183	1.07183	3.35042	-2.89	0.128183	0.70159	3.24995
-2.88	0.128405	1.26581	4.49604	-2.88	0.128405	0.35636	4.30164	-2.88	0.128405	1.07886	0.7068	-2.88	0.128405	1.07308	3.35528	-2.88	0.128405	0.70241	3.25466
-2.87	0.128625	1.26727	4.50268	-2.87	0.128625	0.35677	4.30795	-2.87	0.128625	1.08011	0.70782	-2.87	0.128625	1.07432	3.36011	-2.87	0.128625	0.70322	3.25933
-2.86	0.128845	1.26873	4.50928	-2.86	0.128845	0.35718	4.31422	-2.86	0.128845	1.08135	0.70884	-2.86	0.128845	1.07555	3.36492	-2.86	0.128845	0.70403	3.26398
-2.85	0.129064	1.27017	4.51585	-2.85	0.129064	0.35759	4.32045	-2.85	0.129064	1.08258	0.70985	-2.85	0.129064	1.07678	3.36969	-2.85	0.129064	0.70483	3.26861
-2.84	0.129281	1.27161	4.52237	-2.84	0.129281	0.35799	4.32665	-2.84	0.129281	1.08381	0.71086	-2.84	0.129281	1.078	3.37444	-2.84	0.129281	0.70563	3.2732
-2.83	0.129497	1.27304	4.52887	-2.83	0.129497	0.3584	4.33282	-2.83	0.129497	1.08503	0.71185	-2.83	0.129497	1.07921	3.37917	-2.83	0.129497	0.70643	3.27778
-2.82	0.129712	1.27447	4.53532	-2.82	0.129712	0.3588	4.33895	-2.82	0.129712	1.08624	0.71285	-2.82	0.129712	1.08042	3.38386	-2.82	0.129712	0.70722	3.28232
-2.81	0.129926	1.27588	4.54174	-2.81	0.129926	0.3592	4.34505	-2.81	0.129926	1.08745	0.71383	-2.81	0.129926	1.08162	3.38853	-2.81	0.129926	0.708	3.28684
-2.8	0.130139	1.27729	4.54813	-2.8	0.130139	0.35959	4.35111	-2.8	0.130139	1.08865	0.71482	-2.8	0.130139	1.08281	3.39318	-2.8	0.130139	0.70878	3.29134
-2.79	0.130351	1.27869	4.55447	-2.79	0.130351	0.35998	4.35714	-2.79	0.130351	1.08984	0.71579	-2.79	0.130351	1.08399	3.3978	-2.79	0.130351	0.70956	3.29581
-2.78	0.130562	1.28008	4.56079	-2.78	0.130562	0.36038	4.36314	-2.78	0.130562	1.09102	0.71676	-2.78	0.130562	1.08517	3.40239	-2.78	0.130562	0.71033	3.30026
-2.77	0.130771	1.28146	4.56707	-2.77	0.130771	0.36077	4.3691	-2.77	0.130771	1.0922	0.71773	-2.77	0.130771	1.08634	3.40696	-2.77	0.130771	0.7111	3.30468
-2.76	0.13098	1.28283	4.57331	-2.76	0.13098	0.36115	4.37503	-2.76	0.13098	1.09337	0.71869	-2.76	0.13098	1.08751	3.4115	-2.76	0.13098	0.71186	3.30907
-2.75	0.131187	1.2842	4.57952	-2.75	0.131187	0.36154	4.38093	-2.75	0.131187	1.09454	0.71965	-2.75	0.131187	1.08867	3.41602	-2.75	0.131187	0.71262	3.31345
-2.74	0.131394	1.28556	4.58569	-2.74	0.131394	0.36192	4.38679	-2.74	0.131394	1.0957	0.7206	-2.74	0.131394	1.08982	3.42051	-2.74	0.131394	0.71337	3.31779
-2.73	0.131599	1.28691	4.59183	-2.73	0.131599	0.3623	4.39262	-2.73	0.131599	1.09685	0.72154	-2.73	0.131599	1.09097	3.42497	-2.73	0.131599	0.71412	3.32212
-2.72	0.131803	1.28826	4.59794	-2.72	0.131803	0.36268	4.39842	-2.72	0.131803	1.09799	0.72248	-2.72	0.131803	1.09211	3.42942	-2.72	0.131803	0.71487	3.32641
-2.71	0.132006	1.28959	4.60401	-2.71	0.132006	0.36305	4.40419	-2.71	0.132006	1.09913	0.72341	-2.71	0.132006	1.09324	3.43383	-2.71	0.132006	0.71561	3.33069
-2.7	0.132208	1.29092	4.61005	-2.7	0.132208	0.36343	4.40992	-2.7	0.132208	1.10026	0.72434	-2.7	0.132208	1.09436	3.43822	-2.7	0.132208	0.71635	3.33494
-2.69	0.132409	1.29224	4.61605	-2.69	0.132409	0.3638	4.41563	-2.69	0.132409	1.10139	0.72526	-2.69	0.132409	1.09548	3.44259	-2.69	0.132409	0.71708	3.33917
-2.68	0.132609	1.29355	4.62203	-2.68	0.132609	0.36417	4.4213	-2.68	0.132609	1.10251	0.72618	-2.68	0.132609	1.0966	3.44693	-2.68	0.132609	0.71781	3.34337
-2.67	0.132808	1.29486	4.62796	-2.67	0.132808	0.36454	4.42694	-2.67	0.132808	1.10362	0.7271	-2.67	0.132808	1.0977	3.45125	-2.67	0.132808	0.71853	3.34755
-2.66	0.133006	1.29616	4.63387	-2.66	0.133006	0.3649	4.43254	-2.66	0.133006	1.10473	0.728	-2.66	0.133006	1.0988	3.45555	-2.66	0.133006	0.71925	3.35171
-2.65	0.133203	1.29745	4.63974	-2.65	0.133203	0.36527	4.43812	-2.65	0.133203	1.10583	0.72891	-2.65	0.133203	1.0999	3.45982	-2.65	0.133203	0.71997	3.35584
-2.64	0.133399	1.29873	4.64558	-2.64	0.133399	0.36563	4.44367	-2.64	0.133399	1.10692	0.72981	-2.64	0.133399	1.10099	3.46406	-2.64	0.133399	0.72068	3.35995
-2.63	0.133594	1.30001	4.65139	-2.63	0.133594	0.36599	4.44918	-2.63	0.133594	1.10801	0.7307	-2.63	0.133594	1.10207	3.46829	-2.63	0.133594	0.72139	3.36404
-2.62	0.133788	1.30128	4.65716	-2.62	0.133788	0.36634	4.45467	-2.62	0.133788	1.10909	0.73159	-2.62	0.133788	1.10314	3.47248	-2.62	0.133788	0.72209	3.3681
-2.61	0.13398	1.30254	4.66291	-2.61	0.13398	0.3667	4.46012	-2.61	0.13398	1.11017	0.73247	-2.61	0.13398	1.10421	3.47666	-2.61	0.13398	0.72279	3.37214
-2.6	0.134172	1.30379	4.66862	-2.6	0.134172	0.36705	4.46554	-2.6	0.134172	1.11124	0.73335	-2.6	0.134172	1.10528	3.48081	-2.6	0.134172	0.72349	3.37616
-2.59	0.134363	1.30504	4.6743	-2.59	0.134363	0.3674	4.47093	-2.59	0.134363	1.1123	0.73422	-2.59	0.134363	1.10634	3.48494	-2.59	0.134363	0.72418	3.38016
-2.58	0.134553	1.30628	4.67994	-2.58	0.134553	0.36775	4.4763	-2.58	0.134553	1.11336	0.73509	-2.58	0.134553	1.10739	3.48905	-2.58	0.134553	0.72487	3.38413
-2.57	0.134741	1.30751	4.68556	-2.57	0.134741	0.3681	4.48163	-2.57	0.134741	1.11441	0.73595	-2.57	0.134741	1.10843	3.49313	-2.57	0.134741	0.72555	3.38808
-2.56	0.134929	1.30874	4.69114	-2.56	0.134929	0.36845	4.48693	-2.56	0.134929	1.11545	0.73681	-2.56	0.134929	1.10947	3.49719	-2.56	0.134929	0.72623	3.39201
-2.55	0.135116	1.30996	4.6967	-2.55	0.135116	0.36879	4.4922	-2.55	0.135116	1.11649	0.73766	-2.55	0.135116	1.1105	3.50122	-2.55	0.135116	0.72691	3.39592
-2.54	0.135302	1.31117	4.70222	-2.54	0.135302	0.36913	4.49745	-2.54	0.135302	1.11752	0.73851	-2.54	0.135302	1.11153	3.50524	-2.54	0.135302	0.72758	3.3998
-2.53	0.135486	1.31238	4.70771	-2.53	0.135486	0.36947	4.50266	-2.53	0.135486	1.11855	0.73936	-2.53	0.135486	1.11255	3.50923	-2.53	0.135486	0.72825	3.40366
-2.52	0.13567	1.31357	4.71317	-2.52	0.13567	0.36981	4.50784	-2.52	0.13567	1.11957	0.7402	-2.52	0.13567	1.11357	3.5132	-2.52	0.13567	0.72892	3.40751
-2.51	0.135853	1.31477	4.7186	-2.51	0.135853	0.37014	4.513	-2.51	0.135853	1.12059	0.74103	-2.51	0.135853	1.11458	3.51714	-2.51	0.135853	0.72958	3.41132
-2.5	0.136035	1.31595	4.724	-2.5	0.136035	0.37048	4.51813	-2.5	0.136035	1.1216	0.74186	-2.5	0.136035	1.11558	3.52107	-2.5	0.136035	0.73024	3.41512
-2.49	0.136216	1.31713	4.72937	-2.49	0.136216	0.37081	4.52322	-2.49	0.136216	1.1226	0.74268	-2.49	0.136216	1.11658	3.52497	-2.49	0.136216	0.73089	3.4189
-2.48	0.136396	1.3183	4.73471	-2.48	0.136396	0.37114	4.52829	-2.48	0.136396	1.1236	0.74351	-2.48	0.136396	1.11757	3.52885	-2.48	0.136396	0.73154	3.42265
-2.47	0.136575	1.31946	4.74001	-2.47	0.136575	0.37146	4.53333	-2.47	0.136575	1.12459	0.74432	-2.47	0.136575	1.11856	3.53271	-2.47	0.136575	0.73218	3.42639
-2.46	0.136753	1.32062	4.74529	-2.46	0.136753	0.37179	4.53834	-2.46	0.136753	1.12558	0.74513	-2.46	0.136753	1.11954	3.53654	-2.46	0.136753	0.73283	3.4301
-2.45	0.13693	1.32177	4.75054	-2.45	0.13693	0.37211	4.54333	-2.45	0.13693	1.12656	0.74594	-2.45	0.13693	1.12052	3.54036	-2.45	0.13693	0.73347	3.43379
-2.44	0.137106	1.32292	4.75576	-2.44	0.137106	0.37244	4.54828	-2.44	0.137106	1.12753	0.74674	-2.44	0.137106	1.12149	3.54415	-2.44	0.137106	0.7341	3.43746
-2.43	0.137281	1.32405	4.76095	-2.43	0.137281	0.37276	4.55321	-2.43	0.137281	1.1285	0.74754	-2.43	0.137281	1.12245	3.54792	-2.43	0.137281	0.73473	3.44111
-2.42	0.137455	1.32518	4.76611	-2.42	0.137455	0.37308	4.55811	-2.42	0.137455	1.12947	0.74833	-2.42	0.137455	1.12341	3.55167	-2.42	0.137455	0.73536	3.44474
-2.41	0.137629	1.32631	4.77124	-2.41	0.137629	0.37339	4.56298	-2.41	0.137629	1.13043	0.74912	-2.41	0.137629	1.12437	3.5554	-2.41	0.137629	0.73598	3.44835
-2.4	0.137801	1.32743	4.77634	-2.4	0.137801	0.37371	4.56782	-2.4	0.137801	1.13138	0.7499	-2.4	0.137801	1.12531	3.55911	-2.4	0.137801	0.7366	3.45194
-2.39	0.137972	1.32854	4.78142	-2.39	0.137972	0.37402	4.57264	-2.39	0.137972	1.13233	0.75068	-2.39	0.137972	1.12626	3.56279	-2.39	0.137972	0.73722	3.4555
-2.38	0.138143	1.32964	4.78646	-2.38	0.138143	0.37433	4.57743	-2.38	0.138143	1.13327	0.75146	-2.38	0.138143	1.12719	3.56646	-2.38	0.138143	0.73783	3.45905
-2.37	0.138313	1.33074	4.79148	-2.37	0.138313	0.37464	4.58219	-2.37	0.138313	1.1342	0.75223	-2.37	0.138313	1.12812	3.5701	-2.37	0.138313	0.73844	3.46258
-2.36	0.138481	1.33183	4.79646	-2.36	0.138481	0.37495	4.58692	-2.36	0.138481	1.13514	0.75299	-2.36	0.138481	1.12905	3.57372	-2.36	0.138481	0.73905	3.46608
-2.35	0.138649	1.33292	4.80142	-2.35	0.138649	0.37525	4.59163	-2.35	0.138649	1.13606	0.75376	-2.35	0.138649	1.12997	3.57732	-2.35	0.138649	0.73965	3.46957
-2.34	0.138816	1.334	4.80635	-2.34	0.138816	0.37556	4.59631	-2.34	0.138816	1.13698	0.75451	-2.34	0.138816	1.13089	3.58091	-2.34	0.138816	0.74025	3.47304
-2.33	0.138982	1.33507	4.81125	-2.33	0.138982	0.37586	4.60096	-2.33	0.138982	1.1379	0.75527	-2.33	0.138982	1.1318	3.58447	-2.33	0.138982	0.74085	3.47648
-2.32	0.139147	1.33614	4.81613	-2.32	0.139147	0.37616	4.60559	-2.32	0.139147	1.13881	0.75602	-2.32	0.139147	1.1327	3.58801	-2.32	0.139147	0.74144	3.47991
-2.31	0.139311	1.3372	4.82097	-2.31	0.139311	0.37646	4.61019	-2.31	0.139311	1.13971	0.75676	-2.31	0.139311	1.1336	3.59153	-2.31	0.139311	0.74203	3.48331
-2.3	0.139474	1.33826	4.82579	-2.3	0.139474	0.37675	4.61476	-2.3	0.139474	1.14061	0.7575	-2.3	0.139474	1.13449	3.59502	-2.3	0.139474	0.74261	3.4867
-2.29	0.139636	1.3393	4.83058	-2.29	0.139636	0.37705	4.61931	-2.29	0.139636	1.1415	0.75824	-2.29	0.139636	1.13538	3.5985	-2.29	0.139636	0.74319	3.49007
-2.28	0.139798	1.34035	4.83534	-2.28	0.139798	0.37734	4.62383	-2.28	0.139798	1.14239	0.75897	-2.28	0.139798	1.13626	3.60196	-2.28	0.139798	0.74377	3.49342
-2.27	0.139958	1.34138	4.84008	-2.27	0.139958	0.37764	4.62832	-2.27	0.139958	1.14327	0.75969	-2.27	0.139958	1.13714	3.6054	-2.27	0.139958	0.74435	3.49674
-2.26	0.140118	1.34241	4.84478	-2.26	0.140118	0.37793	4.63279	-2.26	0.140118	1.14415	0.76042	-2.26	0.140118	1.13802	3.60882	-2.26	0.140118	0.74492	3.50005
-2.25	0.140277	1.34344	4.84946	-2.25	0.140277	0.37821	4.63723	-2.25	0.140277	1.14502	0.76114	-2.25	0.140277	1.13888	3.61222	-2.25	0.140277	0.74549	3.50334
-2.24	0.140434	1.34445	4.85411	-2.24	0.140434	0.3785	4.64165	-2.24	0.140434	1.14589	0.76185	-2.24	0.140434	1.13975	3.6156	-2.24	0.140434	0.74605	3.50661
-2.23	0.140591	1.34547	4.85874	-2.23	0.140591	0.37878	4.64604	-2.23	0.140591	1.14675	0.76256	-2.23	0.140591	1.1406	3.61896	-2.23	0.140591	0.74661	3.50986
-2.22	0.140748	1.34647	4.86334	-2.22	0.140748	0.37907	4.6504	-2.22	0.140748	1.14761	0.76327	-2.22	0.140748	1.14146	3.6223	-2.22	0.140748	0.74717	3.51309
-2.21	0.140903	1.34747	4.86791	-2.21	0.140903	0.37935	4.65474	-2.21	0.140903	1.14846	0.76397	-2.21	0.140903	1.1423	3.62562	-2.21	0.140903	0.74773	3.51631
-2.2	0.141057	1.34846	4.87246	-2.2	0.141057	0.37963	4.65905	-2.2	0.141057	1.14931	0.76467	-2.2	0.141057	1.14315	3.62892	-2.2	0.141057	0.74828	3.5195
-2.19	0.141211	1.34945	4.87697	-2.19	0.141211	0.37991	4.66334	-2.19	0.141211	1.15015	0.76536	-2.19	0.141211	1.14398	3.6322	-2.19	0.141211	0.74883	3.52268
-2.18	0.141363	1.35043	4.88146	-2.18	0.141363	0.38018	4.66761	-2.18	0.141363	1.15099	0.76605	-2.18	0.141363	1.14482	3.63546	-2.18	0.141363	0.74937	3.52583
-2.17	0.141515	1.35141	4.88593	-2.17	0.141515	0.38046	4.67184	-2.17	0.141515	1.15182	0.76674	-2.17	0.141515	1.14564	3.6387	-2.17	0.141515	0.74991	3.52897
-2.16	0.141666	1.35238	4.89037	-2.16	0.141666	0.38073	4.67606	-2.16	0.141666	1.15265	0.76742	-2.16	0.141666	1.14647	3.64192	-2.16	0.141666	0.75045	3.53209
-2.15	0.141816	1.35335	4.89478	-2.15	0.141816	0.381	4.68024	-2.15	0.141816	1.15347	0.7681	-2.15	0.141816	1.14728	3.64513	-2.15	0.141816	0.75099	3.53519
-2.14	0.141965	1.3543	4.89917	-2.14	0.141965	0.38127	4.68441	-2.14	0.141965	1.15429	0.76877	-2.14	0.141965	1.1481	3.64831	-2.14	0.141965	0.75152	3.53827
-2.13	0.142114	1.35526	4.90353	-2.13	0.142114	0.38154	4.68854	-2.13	0.142114	1.1551	0.76944	-2.13	0.142114	1.14891	3.65148	-2.13	0.142114	0.75205	3.54133
-2.12	0.142261	1.3562	4.90786	-2.12	0.142261	0.38181	4.69266	-2.12	0.142261	1.15591	0.7701	-2.12	0.142261	1.14971	3.65462	-2.12	0.142261	0.75257	3.54438
-2.11	0.142408	1.35714	4.91217	-2.11	0.142408	0.38207	4.69675	-2.11	0.142408	1.15671	0.77077	-2.11	0.142408	1.15051	3.65775	-2.11	0.142408	0.75309	3.54741
-2.1	0.142554	1.35808	4.91645	-2.1	0.142554	0.38234	4.70081	-2.1	0.142554	1.15751	0.77142	-2.1	0.142554	1.1513	3.66086	-2.1	0.142554	0.75361	3.55042
-2.09	0.142699	1.35901	4.92071	-2.09	0.142699	0.3826	4.70485	-2.09	0.142699	1.1583	0.77208	-2.09	0.142699	1.15209	3.66395	-2.09	0.142699	0.75413	3.55341
-2.08	0.142843	1.35993	4.92494	-2.08	0.142843	0.38286	4.70887	-2.08	0.142843	1.15909	0.77273	-2.08	0.142843	1.15287	3.66702	-2.08	0.142843	0.75464	3.55638
-2.07	0.142986	1.36085	4.92915	-2.07	0.142986	0.38312	4.71286	-2.07	0.142986	1.15987	0.77337	-2.07	0.142986	1.15365	3.67007	-2.07	0.142986	0.75515	3.55933
-2.06	0.143128	1.36177	4.93333	-2.06	0.143128	0.38337	4.71682	-2.06	0.143128	1.16065	0.77401	-2.06	0.143128	1.15442	3.67311	-2.06	0.143128	0.75566	3.56227
-2.05	0.14327	1.36267	4.93748	-2.05	0.14327	0.38363	4.72077	-2.05	0.14327	1.16142	0.77465	-2.05	0.14327	1.15519	3.67612	-2.05	0.14327	0.75616	3.56519
-2.04	0.143411	1.36358	4.94161	-2.04	0.143411	0.38388	4.72469	-2.04	0.143411	1.16219	0.77529	-2.04	0.143411	1.15596	3.67912	-2.04	0.143411	0.75666	3.56809
-2.03	0.143551	1.36447	4.94572	-2.03	0.143551	0.38414	4.72858	-2.03	0.143551	1.16295	0.77592	-2.03	0.143551	1.15672	3.6821	-2.03	0.143551	0.75716	3.57097
-2.02	0.14369	1.36536	4.94979	-2.02	0.14369	0.38439	4.73245	-2.02	0.14369	1.16371	0.77654	-2.02	0.14369	1.15747	3.68506	-2.02	0.14369	0.75765	3.57384
-2.01	0.143828	1.36625	4.95385	-2.01	0.143828	0.38464	4.7363	-2.01	0.143828	1.16447	0.77717	-2.01	0.143828	1.15822	3.688	-2.01	0.143828	0.75815	3.57669
-2	0.143966	1.36713	4.95788	-2	0.143966	0.38488	4.74012	-2	0.143966	1.16522	0.77778	-2	0.143966	1.15897	3.69093	-2	0.143966	0.75863	3.57952
-1.99	0.144103	1.368	4.96188	-1.99	0.144103	0.38513	4.74392	-1.99	0.144103	1.16596	0.7784	-1.99	0.144103	1.15971	3.69384	-1.99	0.144103	0.75912	3.58233
-1.98	0.144238	1.36887	4.96586	-1.98	0.144238	0.38537	4.7477	-1.98	0.144238	1.1667	0.77901	-1.98	0.144238	1.16045	3.69672	-1.98	0.144238	0.7596	3.58512
-1.97	0.144374	1.36973	4.96982	-1.97	0.144374	0.38562	4.75145	-1.97	0.144374	1.16744	0.77962	-1.97	0.144374	1.16118	3.69959	-1.97	0.144374	0.76008	3.5879
-1.96	0.144508	1.37059	4.97375	-1.96	0.144508	0.38586	4.75519	-1.96	0.144508	1.16817	0.78022	-1.96	0.144508	1.1619	3.70245	-1.96	0.144508	0.76056	3.59066
-1.95	0.144641	1.37144	4.97766	-1.95	0.144641	0.3861	4.75889	-1.95	0.144641	1.16889	0.78082	-1.95	0.144641	1.16263	3.70528	-1.95	0.144641	0.76103	3.59341
-1.94	0.144774	1.37229	4.98154	-1.94	0.144774	0.38634	4.76258	-1.94	0.144774	1.16962	0.78142	-1.94	0.144774	1.16334	3.7081	-1.94	0.144774	0.7615	3.59613
-1.93	0.144906	1.37313	4.9854	-1.93	0.144906	0.38657	4.76624	-1.93	0.144906	1.17033	0.78201	-1.93	0.144906	1.16406	3.7109	-1.93	0.144906	0.76197	3.59884
-1.92	0.145037	1.37397	4.98923	-1.92	0.145037	0.38681	4.76987	-1.92	0.145037	1.17105	0.7826	-1.92	0.145037	1.16477	3.71368	-1.92	0.145037	0.76243	3.60153
-1.91	0.145167	1.3748	4.99304	-1.91	0.145167	0.38704	4.77349	-1.91	0.145167	1.17175	0.78318	-1.91	0.145167	1.16547	3.71644	-1.91	0.145167	0.76289	3.60421
-1.9	0.145297	1.37562	4.99682	-1.9	0.145297	0.38728	4.77708	-1.9	0.145297	1.17246	0.78376	-1.9	0.145297	1.16617	3.71919	-1.9	0.145297	0.76335	3.60687
-1.89	0.145425	1.37644	5.00059	-1.89	0.145425	0.38751	4.78065	-1.89	0.145425	1.17316	0.78434	-1.89	0.145425	1.16687	3.72192	-1.89	0.145425	0.7638	3.60951
-1.88	0.145553	1.37726	5.00432	-1.88	0.145553	0.38774	4.7842	-1.88	0.145553	1.17385	0.78491	-1.88	0.145553	1.16756	3.72463	-1.88	0.145553	0.76426	3.61213
-1.87	0.14568	1.37807	5.00804	-1.87	0.14568	0.38796	4.78772	-1.87	0.14568	1.17454	0.78548	-1.87	0.14568	1.16824	3.72733	-1.87	0.14568	0.76471	3.61474
-1.86	0.145806	1.37887	5.01173	-1.86	0.145806	0.38819	4.79122	-1.86	0.145806	1.17523	0.78605	-1.86	0.145806	1.16893	3.73	-1.86	0.145806	0.76515	3.61733
-1.85	0.145932	1.37967	5.01539	-1.85	0.145932	0.38842	4.7947	-1.85	0.145932	1.17591	0.78661	-1.85	0.145932	1.1696	3.73266	-1.85	0.145932	0.7656	3.61991
-1.84	0.146057	1.38047	5.01903	-1.84	0.146057	0.38864	4.79815	-1.84	0.146057	1.17659	0.78717	-1.84	0.146057	1.17028	3.73531	-1.84	0.146057	0.76604	3.62246
-1.83	0.146181	1.38126	5.02265	-1.83	0.146181	0.38886	4.80159	-1.83	0.146181	1.17726	0.78773	-1.83	0.146181	1.17095	3.73793	-1.83	0.146181	0.76647	3.625
-1.82	0.146304	1.38204	5.02625	-1.82	0.146304	0.38908	4.805	-1.82	0.146304	1.17793	0.78828	-1.82	0.146304	1.17161	3.74054	-1.82	0.146304	0.76691	3.62753
-1.81	0.146426	1.38282	5.02982	-1.81	0.146426	0.3893	4.80839	-1.81	0.146426	1.17859	0.78883	-1.81	0.146426	1.17227	3.74313	-1.81	0.146426	0.76734	3.63004
-1.8	0.146548	1.38359	5.03337	-1.8	0.146548	0.38952	4.81176	-1.8	0.146548	1.17925	0.78937	-1.8	0.146548	1.17293	3.74571	-1.8	0.146548	0.76777	3.63253
-1.79	0.146669	1.38436	5.03689	-1.79	0.146669	0.38973	4.8151	-1.79	0.146669	1.1799	0.78991	-1.79	0.146669	1.17358	3.74826	-1.79	0.146669	0.7682	3.635
-1.78	0.146789	1.38512	5.0404	-1.78	0.146789	0.38995	4.81842	-1.78	0.146789	1.18055	0.79045	-1.78	0.146789	1.17422	3.7508	-1.78	0.146789	0.76862	3.63746
-1.77	0.146908	1.38588	5.04388	-1.77	0.146908	0.39016	4.82172	-1.77	0.146908	1.1812	0.79098	-1.77	0.146908	1.17487	3.75333	-1.77	0.146908	0.76904	3.6399
-1.76	0.147027	1.38663	5.04733	-1.76	0.147027	0.39037	4.825	-1.76	0.147027	1.18184	0.79151	-1.76	0.147027	1.17551	3.75584	-1.76	0.147027	0.76946	3.64233
-1.75	0.147144	1.38738	5.05076	-1.75	0.147144	0.39059	4.82826	-1.75	0.147144	1.18248	0.79204	-1.75	0.147144	1.17614	3.75833	-1.75	0.147144	0.76987	3.64474
-1.74	0.147261	1.38813	5.05417	-1.74	0.147261	0.39079	4.8315	-1.74	0.147261	1.18311	0.79256	-1.74	0.147261	1.17677	3.7608	-1.74	0.147261	0.77029	3.64713
-1.73	0.147378	1.38886	5.05756	-1.73	0.147378	0.391	4.83471	-1.73	0.147378	1.18374	0.79308	-1.73	0.147378	1.1774	3.76326	-1.73	0.147378	0.7707	3.64951
-1.72	0.147493	1.3896	5.06093	-1.72	0.147493	0.39121	4.8379	-1.72	0.147493	1.18437	0.7936	-1.72	0.147493	1.17802	3.7657	-1.72	0.147493	0.7711	3.65187
-1.71	0.147608	1.39032	5.06427	-1.71	0.147608	0.39141	4.84107	-1.71	0.147608	1.18499	0.79411	-1.71	0.147608	1.17863	3.76812	-1.71	0.147608	0.77151	3.65422
-1.7	0.147722	1.39105	5.06759	-1.7	0.147722	0.39162	4.84422	-1.7	0.147722	1.1856	0.79462	-1.7	0.147722	1.17925	3.77053	-1.7	0.147722	0.77191	3.65655
-1.69	0.147835	1.39176	5.07088	-1.69	0.147835	0.39182	4.84735	-1.69	0.147835	1.18621	0.79513	-1.69	0.147835	1.17985	3.77292	-1.69	0.147835	0.77231	3.65886
-1.68	0.147947	1.39248	5.07416	-1.68	0.147947	0.39202	4.85045	-1.68	0.147947	1.18682	0.79563	-1.68	0.147947	1.18046	3.77529	-1.68	0.147947	0.7727	3.66116
-1.67	0.148059	1.39319	5.07741	-1.67	0.148059	0.39222	4.85354	-1.67	0.148059	1.18743	0.79613	-1.67	0.148059	1.18106	3.77765	-1.67	0.148059	0.77309	3.66344
-1.66	0.14817	1.39389	5.08064	-1.66	0.14817	0.39242	4.8566	-1.66	0.14817	1.18803	0.79662	-1.66	0.14817	1.18166	3.77999	-1.66	0.14817	0.77348	3.66571
-1.65	0.14828	1.39459	5.08384	-1.65	0.14828	0.39261	4.85964	-1.65	0.14828	1.18862	0.79711	-1.65	0.14828	1.18225	3.78232	-1.65	0.14828	0.77387	3.66796
-1.64	0.14839	1.39528	5.08703	-1.64	0.14839	0.39281	4.86266	-1.64	0.14839	1.18921	0.7976	-1.64	0.14839	1.18284	3.78463	-1.64	0.14839	0.77426	3.67019
-1.63	0.148498	1.39597	5.09019	-1.63	0.148498	0.393	4.86566	-1.63	0.148498	1.1898	0.79809	-1.63	0.148498	1.18342	3.78692	-1.63	0.148498	0.77464	3.67241
-1.62	0.148606	1.39665	5.09333	-1.62	0.148606	0.3932	4.86864	-1.62	0.148606	1.19038	0.79857	-1.62	0.148606	1.184	3.7892	-1.62	0.148606	0.77502	3.67462
-1.61	0.148714	1.39733	5.09645	-1.61	0.148714	0.39339	4.8716	-1.61	0.148714	1.19096	0.79905	-1.61	0.148714	1.18457	3.79146	-1.61	0.148714	0.77539	3.67681
-1.6	0.14882	1.39801	5.09954	-1.6	0.14882	0.39358	4.87454	-1.6	0.14882	1.19153	0.79952	-1.6	0.14882	1.18515	3.79371	-1.6	0.14882	0.77577	3.67898
-1.59	0.148926	1.39867	5.10262	-1.59	0.148926	0.39376	4.87745	-1.59	0.148926	1.1921	0.79999	-1.59	0.148926	1.18571	3.79593	-1.59	0.148926	0.77614	3.68114
-1.58	0.149031	1.39934	5.10567	-1.58	0.149031	0.39395	4.88035	-1.58	0.149031	1.19267	0.80046	-1.58	0.149031	1.18628	3.79815	-1.58	0.149031	0.77651	3.68328
-1.57	0.149135	1.4	5.1087	-1.57	0.149135	0.39414	4.88322	-1.57	0.149135	1.19323	0.80093	-1.57	0.149135	1.18683	3.80035	-1.57	0.149135	0.77687	3.6854
-1.56	0.149239	1.40065	5.11171	-1.56	0.149239	0.39432	4.88608	-1.56	0.149239	1.19379	0.80139	-1.56	0.149239	1.18739	3.80253	-1.56	0.149239	0.77724	3.68751
-1.55	0.149341	1.4013	5.11469	-1.55	0.149341	0.3945	4.88891	-1.55	0.149341	1.19434	0.80185	-1.55	0.149341	1.18794	3.80469	-1.55	0.149341	0.7776	3.68961
-1.54	0.149443	1.40195	5.11766	-1.54	0.149443	0.39469	4.89172	-1.54	0.149443	1.19489	0.8023	-1.54	0.149443	1.18849	3.80684	-1.54	0.149443	0.77796	3.69169
-1.53	0.149545	1.40259	5.1206	-1.53	0.149545	0.39487	4.89451	-1.53	0.149545	1.19544	0.80275	-1.53	0.149545	1.18903	3.80898	-1.53	0.149545	0.77831	3.69375
-1.52	0.149645	1.40322	5.12352	-1.52	0.149645	0.39505	4.89729	-1.52	0.149645	1.19598	0.8032	-1.52	0.149645	1.18957	3.81109	-1.52	0.149645	0.77866	3.6958
-1.51	0.149745	1.40385	5.12642	-1.51	0.149745	0.39522	4.90004	-1.51	0.149745	1.19652	0.80365	-1.51	0.149745	1.1901	3.8132	-1.51	0.149745	0.77901	3.69784
-1.5	0.149844	1.40448	5.1293	-1.5	0.149844	0.3954	4.90277	-1.5	0.149844	1.19705	0.80409	-1.5	0.149844	1.19063	3.81528	-1.5	0.149844	0.77936	3.69986
-1.49	0.149943	1.4051	5.13216	-1.49	0.149943	0.39557	4.90548	-1.49	0.149943	1.19758	0.80453	-1.49	0.149943	1.19116	3.81735	-1.49	0.149943	0.77971	3.70186
-1.48	0.150041	1.40572	5.13499	-1.48	0.150041	0.39575	4.90817	-1.48	0.150041	1.19811	0.80496	-1.48	0.150041	1.19168	3.81941	-1.48	0.150041	0.78005	3.70385
-1.47	0.150138	1.40633	5.13781	-1.47	0.150138	0.39592	4.91084	-1.47	0.150138	1.19863	0.80539	-1.47	0.150138	1.1922	3.82145	-1.47	0.150138	0.78039	3.70583
-1.46	0.150234	1.40694	5.1406	-1.46	0.150234	0.39609	4.91348	-1.46	0.150234	1.19915	0.80582	-1.46	0.150234	1.19272	3.82348	-1.46	0.150234	0.78073	3.70779
-1.45	0.150329	1.40754	5.14337	-1.45	0.150329	0.39626	4.91611	-1.45	0.150329	1.19966	0.80625	-1.45	0.150329	1.19323	3.82549	-1.45	0.150329	0.78106	3.70973
-1.44	0.150424	1.40814	5.14612	-1.44	0.150424	0.39643	4.91872	-1.44	0.150424	1.20017	0.80667	-1.44	0.150424	1.19374	3.82748	-1.44	0.150424	0.78139	3.71166
-1.43	0.150518	1.40873	5.14885	-1.43	0.150518	0.3966	4.92131	-1.43	0.150518	1.20068	0.80709	-1.43	0.150518	1.19424	3.82946	-1.43	0.150518	0.78172	3.71358
-1.42	0.150612	1.40932	5.15156	-1.42	0.150612	0.39676	4.92388	-1.42	0.150612	1.20118	0.8075	-1.42	0.150612	1.19474	3.83142	-1.42	0.150612	0.78205	3.71548
-1.41	0.150704	1.40991	5.15425	-1.41	0.150704	0.39693	4.92643	-1.41	0.150704	1.20168	0.80791	-1.41	0.150704	1.19523	3.83337	-1.41	0.150704	0.78237	3.71736
-1.4	0.150796	1.41049	5.15691	-1.4	0.150796	0.39709	4.92896	-1.4	0.150796	1.20217	0.80832	-1.4	0.150796	1.19573	3.8353	-1.4	0.150796	0.78269	3.71923
-1.39	0.150888	1.41106	5.15956	-1.39	0.150888	0.39725	4.93147	-1.39	0.150888	1.20266	0.80873	-1.39	0.150888	1.19621	3.83722	-1.39	0.150888	0.78301	3.72109
-1.38	0.150978	1.41163	5.16218	-1.38	0.150978	0.39741	4.93396	-1.38	0.150978	1.20315	0.80913	-1.38	0.150978	1.1967	3.83912	-1.38	0.150978	0.78333	3.72293
-1.37	0.151068	1.4122	5.16478	-1.37	0.151068	0.39757	4.93642	-1.37	0.151068	1.20363	0.80953	-1.37	0.151068	1.19718	3.84101	-1.37	0.151068	0.78364	3.72475
-1.36	0.151157	1.41276	5.16737	-1.36	0.151157	0.39773	4.93887	-1.36	0.151157	1.20411	0.80992	-1.36	0.151157	1.19765	3.84288	-1.36	0.151157	0.78396	3.72656
-1.35	0.151246	1.41332	5.16993	-1.35	0.151246	0.39789	4.9413	-1.35	0.151246	1.20458	0.81032	-1.35	0.151246	1.19812	3.84474	-1.35	0.151246	0.78426	3.72836
-1.34	0.151333	1.41387	5.17247	-1.34	0.151333	0.39804	4.94371	-1.34	0.151333	1.20505	0.81071	-1.34	0.151333	1.19859	3.84658	-1.34	0.151333	0.78457	3.73014
-1.33	0.151421	1.41442	5.17499	-1.33	0.151421	0.3982	4.9461	-1.33	0.151421	1.20552	0.81109	-1.33	0.151421	1.19906	3.84841	-1.33	0.151421	0.78487	3.73191
-1.32	0.151507	1.41496	5.17749	-1.32	0.151507	0.39835	4.94847	-1.32	0.151507	1.20598	0.81148	-1.32	0.151507	1.19952	3.85022	-1.32	0.151507	0.78518	3.73367
-1.31	0.151593	1.4155	5.17997	-1.31	0.151593	0.3985	4.95083	-1.31	0.151593	1.20644	0.81186	-1.31	0.151593	1.19997	3.85202	-1.31	0.151593	0.78548	3.7354
-1.3	0.151677	1.41603	5.18243	-1.3	0.151677	0.39865	4.95316	-1.3	0.151677	1.2069	0.81223	-1.3	0.151677	1.20043	3.8538	-1.3	0.151677	0.78577	3.73713
-1.29	0.151762	1.41656	5.18486	-1.29	0.151762	0.3988	4.95547	-1.29	0.151762	1.20735	0.81261	-1.29	0.151762	1.20088	3.85556	-1.29	0.151762	0.78607	3.73884
-1.28	0.151845	1.41709	5.18728	-1.28	0.151845	0.39895	4.95776	-1.28	0.151845	1.2078	0.81298	-1.28	0.151845	1.20132	3.85732	-1.28	0.151845	0.78636	3.74053
-1.27	0.151928	1.41761	5.18968	-1.27	0.151928	0.39909	4.96004	-1.27	0.151928	1.20824	0.81335	-1.27	0.151928	1.20176	3.85905	-1.27	0.151928	0.78665	3.74222
-1.26	0.15201	1.41812	5.19205	-1.26	0.15201	0.39924	4.96229	-1.26	0.15201	1.20868	0.81371	-1.26	0.15201	1.2022	3.86078	-1.26	0.15201	0.78693	3.74388
-1.25	0.152092	1.41864	5.19441	-1.25	0.152092	0.39938	4.96452	-1.25	0.152092	1.20912	0.81407	-1.25	0.152092	1.20264	3.86248	-1.25	0.152092	0.78722	3.74553
-1.24	0.152172	1.41914	5.19675	-1.24	0.152172	0.39953	4.96674	-1.24	0.152172	1.20955	0.81443	-1.24	0.152172	1.20307	3.86418	-1.24	0.152172	0.7875	3.74717
-1.23	0.152253	1.41965	5.19906	-1.23	0.152253	0.39967	4.96894	-1.23	0.152253	1.20998	0.81478	-1.23	0.152253	1.20349	3.86586	-1.23	0.152253	0.78778	3.7488
-1.22	0.152332	1.42015	5.20136	-1.22	0.152332	0.39981	4.97111	-1.22	0.152332	1.2104	0.81514	-1.22	0.152332	1.20391	3.86752	-1.22	0.152332	0.78805	3.75041
-1.21	0.152411	1.42064	5.20363	-1.21	0.152411	0.39995	4.97327	-1.21	0.152411	1.21083	0.81549	-1.21	0.152411	1.20433	3.86917	-1.21	0.152411	0.78833	3.752
-1.2	0.152489	1.42113	5.20589	-1.2	0.152489	0.40009	4.97541	-1.2	0.152489	1.21124	0.81583	-1.2	0.152489	1.20475	3.8708	-1.2	0.152489	0.7886	3.75358
-1.19	0.152566	1.42162	5.20812	-1.19	0.152566	0.40022	4.97753	-1.19	0.152566	1.21166	0.81617	-1.19	0.152566	1.20516	3.87242	-1.19	0.152566	0.78887	3.75515
-1.18	0.152643	1.4221	5.21034	-1.18	0.152643	0.40036	4.97963	-1.18	0.152643	1.21207	0.81651	-1.18	0.152643	1.20557	3.87403	-1.18	0.152643	0.78914	3.7567
-1.17	0.152719	1.42257	5.21253	-1.17	0.152719	0.40049	4.98171	-1.17	0.152719	1.21247	0.81685	-1.17	0.152719	1.20597	3.87562	-1.17	0.152719	0.7894	3.75824
-1.16	0.152794	1.42305	5.21471	-1.16	0.152794	0.40063	4.98377	-1.16	0.152794	1.21288	0.81718	-1.16	0.152794	1.20637	3.87719	-1.16	0.152794	0.78966	3.75977
-1.15	0.152868	1.42351	5.21686	-1.15	0.152868	0.40076	4.98582	-1.15	0.152868	1.21327	0.81751	-1.15	0.152868	1.20677	3.87876	-1.15	0.152868	0.78992	3.76128
-1.14	0.152942	1.42398	5.21899	-1.14	0.152942	0.40089	4.98784	-1.14	0.152942	1.21367	0.81784	-1.14	0.152942	1.20716	3.8803	-1.14	0.152942	0.79018	3.76278
-1.13	0.153016	1.42444	5.22111	-1.13	0.153016	0.40102	4.98985	-1.13	0.153016	1.21406	0.81817	-1.13	0.153016	1.20755	3.88183	-1.13	0.153016	0.79044	3.76426
-1.12	0.153088	1.42489	5.2232	-1.12	0.153088	0.40115	4.99183	-1.12	0.153088	1.21445	0.81849	-1.12	0.153088	1.20794	3.88335	-1.12	0.153088	0.79069	3.76573
-1.11	0.15316	1.42534	5.22528	-1.11	0.15316	0.40127	4.9938	-1.11	0.15316	1.21483	0.8188	-1.11	0.15316	1.20832	3.88486	-1.11	0.15316	0.79094	3.76718
-1.1	0.153231	1.42579	5.22733	-1.1	0.153231	0.4014	4.99575	-1.1	0.153231	1.21521	0.81912	-1.1	0.153231	1.2087	3.88635	-1.1	0.153231	0.79119	3.76863
-1.09	0.153302	1.42623	5.22937	-1.09	0.153302	0.40152	4.99768	-1.09	0.153302	1.21559	0.81943	-1.09	0.153302	1.20907	3.88782	-1.09	0.153302	0.79143	3.77005
-1.08	0.153372	1.42667	5.23139	-1.08	0.153372	0.40165	4.99959	-1.08	0.153372	1.21596	0.81974	-1.08	0.153372	1.20944	3.88928	-1.08	0.153372	0.79167	3.77147
-1.07	0.153441	1.4271	5.23338	-1.07	0.153441	0.40177	5.00149	-1.07	0.153441	1.21633	0.82005	-1.07	0.153441	1.20981	3.89073	-1.07	0.153441	0.79191	3.77287
-1.06	0.153509	1.42753	5.23536	-1.06	0.153509	0.40189	5.00336	-1.06	0.153509	1.2167	0.82035	-1.06	0.153509	1.21018	3.89216	-1.06	0.153509	0.79215	3.77425
-1.05	0.153577	1.42796	5.23732	-1.05	0.153577	0.40201	5.00522	-1.05	0.153577	1.21706	0.82065	-1.05	0.153577	1.21054	3.89358	-1.05	0.153577	0.79239	3.77562
-1.04	0.153644	1.42838	5.23925	-1.04	0.153644	0.40213	5.00705	-1.04	0.153644	1.21742	0.82095	-1.04	0.153644	1.21089	3.89498	-1.04	0.153644	0.79262	3.77698
-1.03	0.153711	1.42879	5.24117	-1.03	0.153711	0.40224	5.00887	-1.03	0.153711	1.21777	0.82124	-1.03	0.153711	1.21125	3.89637	-1.03	0.153711	0.79285	3.77833
-1.02	0.153776	1.4292	5.24307	-1.02	0.153776	0.40236	5.01067	-1.02	0.153776	1.21813	0.82153	-1.02	0.153776	1.21159	3.89775	-1.02	0.153776	0.79308	3.77966
-1.01	0.153842	1.42961	5.24495	-1.01	0.153842	0.40247	5.01246	-1.01	0.153842	1.21847	0.82182	-1.01	0.153842	1.21194	3.89911	-1.01	0.153842	0.79331	3.78098
-1	0.153906	1.43002	5.24681	-1	0.153906	0.40259	5.01422	-1	0.153906	1.21882	0.8221	-1	0.153906	1.21228	3.90046	-1	0.153906	0.79353	3.78228
-0.99	0.15397	1.43042	5.24865	-0.99	0.15397	0.4027	5.01596	-0.99	0.15397	1.21916	0.82239	-0.99	0.15397	1.21262	3.90179	-0.99	0.15397	0.79375	3.78357
-0.98	0.154033	1.43081	5.25047	-0.98	0.154033	0.40281	5.01769	-0.98	0.154033	1.21949	0.82267	-0.98	0.154033	1.21296	3.90311	-0.98	0.154033	0.79397	3.78485
-0.97	0.154095	1.4312	5.25227	-0.97	0.154095	0.40292	5.0194	-0.97	0.154095	1.21983	0.82294	-0.97	0.154095	1.21329	3.90441	-0.97	0.154095	0.79419	3.78611
-0.96	0.154157	1.43159	5.25405	-0.96	0.154157	0.40303	5.02109	-0.96	0.154157	1.22016	0.82321	-0.96	0.154157	1.21361	3.9057	-0.96	0.154157	0.7944	3.78736
-0.95	0.154218	1.43197	5.25581	-0.95	0.154218	0.40314	5.02276	-0.95	0.154218	1.22048	0.82348	-0.95	0.154218	1.21394	3.90698	-0.95	0.154218	0.79462	3.78859
-0.94	0.154279	1.43235	5.25755	-0.94	0.154279	0.40324	5.02441	-0.94	0.154279	1.22081	0.82375	-0.94	0.154279	1.21426	3.90824	-0.94	0.154279	0.79483	3.78981
-0.93	0.154339	1.43272	5.25928	-0.93	0.154339	0.40335	5.02604	-0.93	0.154339	1.22112	0.82402	-0.93	0.154339	1.21458	3.90949	-0.93	0.154339	0.79503	3.79102
-0.92	0.154398	1.43309	5.26098	-0.92	0.154398	0.40345	5.02766	-0.92	0.154398	1.22144	0.82428	-0.92	0.154398	1.21489	3.91073	-0.92	0.154398	0.79524	3.79222
-0.91	0.154456	1.43346	5.26267	-0.91	0.154456	0.40356	5.02926	-0.91	0.154456	1.22175	0.82454	-0.91	0.154456	1.2152	3.91195	-0.91	0.154456	0.79544	3.7934
-0.9	0.154514	1.43382	5.26433	-0.9	0.154514	0.40366	5.03084	-0.9	0.154514	1.22206	0.82479	-0.9	0.154514	1.21551	3.91316	-0.9	0.154514	0.79564	3.79457
-0.89	0.154571	1.43418	5.26598	-0.89	0.154571	0.40376	5.0324	-0.89	0.154571	1.22236	0.82504	-0.89	0.154571	1.21581	3.91435	-0.89	0.154571	0.79584	3.79572
-0.88	0.154628	1.43453	5.26761	-0.88	0.154628	0.40386	5.03394	-0.88	0.154628	1.22266	0.82529	-0.88	0.154628	1.21611	3.91553	-0.88	0.154628	0.79604	3.79686
-0.87	0.154683	1.43488	5.26921	-0.87	0.154683	0.40396	5.03547	-0.87	0.154683	1.22296	0.82554	-0.87	0.154683	1.21641	3.91669	-0.87	0.154683	0.79623	3.79799
-0.86	0.154739	1.43523	5.2708	-0.86	0.154739	0.40405	5.03698	-0.86	0.154739	1.22326	0.82578	-0.86	0.154739	1.2167	3.91784	-0.86	0.154739	0.79642	3.7991
-0.85	0.154793	1.43557	5.27237	-0.85	0.154793	0.40415	5.03847	-0.85	0.154793	1.22355	0.82602	-0.85	0.154793	1.21699	3.91898	-0.85	0.154793	0.79661	3.80021
-0.84	0.154847	1.4359	5.27393	-0.84	0.154847	0.40425	5.03994	-0.84	0.154847	1.22383	0.82626	-0.84	0.154847	1.21727	3.92011	-0.84	0.154847	0.7968	3.80129
-0.83	0.1549	1.43623	5.27546	-0.83	0.1549	0.40434	5.04139	-0.83	0.1549	1.22412	0.8265	-0.83	0.1549	1.21755	3.92122	-0.83	0.1549	0.79698	3.80237
-0.82	0.154953	1.43656	5.27697	-0.82	0.154953	0.40443	5.04282	-0.82	0.154953	1.2244	0.82673	-0.82	0.154953	1.21783	3.92231	-0.82	0.154953	0.79716	3.80343
-0.81	0.155005	1.43689	5.27847	-0.81	0.155005	0.40452	5.04424	-0.81	0.155005	1.22467	0.82696	-0.81	0.155005	1.21811	3.92339	-0.81	0.155005	0.79734	3.80448
-0.8	0.155056	1.43721	5.27994	-0.8	0.155056	0.40461	5.04564	-0.8	0.155056	1.22495	0.82718	-0.8	0.155056	1.21838	3.92446	-0.8	0.155056	0.79752	3.80551
-0.79	0.155107	1.43752	5.2814	-0.79	0.155107	0.4047	5.04702	-0.79	0.155107	1.22522	0.82741	-0.79	0.155107	1.21865	3.92552	-0.79	0.155107	0.7977	3.80653
-0.78	0.155157	1.43784	5.28283	-0.78	0.155157	0.40479	5.04839	-0.78	0.155157	1.22548	0.82763	-0.78	0.155157	1.21891	3.92656	-0.78	0.155157	0.79787	3.80754
-0.77	0.155206	1.43814	5.28425	-0.77	0.155206	0.40488	5.04973	-0.77	0.155206	1.22574	0.82784	-0.77	0.155206	1.21917	3.92759	-0.77	0.155206	0.79804	3.80853
-0.76	0.155254	1.43845	5.28565	-0.76	0.155254	0.40496	5.05106	-0.76	0.155254	1.226	0.82806	-0.76	0.155254	1.21943	3.9286	-0.76	0.155254	0.79821	3.80951
-0.75	0.155302	1.43875	5.28703	-0.75	0.155302	0.40505	5.05237	-0.75	0.155302	1.22626	0.82827	-0.75	0.155302	1.21968	3.9296	-0.75	0.155302	0.79838	3.81048
-0.74	0.15535	1.43904	5.2884	-0.74	0.15535	0.40513	5.05366	-0.74	0.15535	1.22651	0.82848	-0.74	0.15535	1.21993	3.93059	-0.74	0.15535	0.79854	3.81144
-0.73	0.155396	1.43933	5.28974	-0.73	0.155396	0.40521	5.05493	-0.73	0.155396	1.22676	0.82869	-0.73	0.155396	1.22018	3.93156	-0.73	0.155396	0.7987	3.81238
-0.72	0.155442	1.43962	5.29106	-0.72	0.155442	0.40529	5.05619	-0.72	0.155442	1.227	0.82889	-0.72	0.155442	1.22042	3.93252	-0.72	0.155442	0.79886	3.81331
-0.71	0.155488	1.4399	5.29237	-0.71	0.155488	0.40537	5.05743	-0.71	0.155488	1.22724	0.82909	-0.71	0.155488	1.22066	3.93347	-0.71	0.155488	0.79902	3.81422
-0.7	0.155533	1.44018	5.29366	-0.7	0.155533	0.40545	5.05865	-0.7	0.155533	1.22748	0.82929	-0.7	0.155533	1.2209	3.9344	-0.7	0.155533	0.79917	3.81513
-0.69	0.155577	1.44046	5.29493	-0.69	0.155577	0.40553	5.05985	-0.69	0.155577	1.22772	0.82948	-0.69	0.155577	1.22113	3.93532	-0.69	0.155577	0.79933	3.81601
-0.68	0.15562	1.44073	5.29618	-0.68	0.15562	0.4056	5.06104	-0.68	0.15562	1.22795	0.82967	-0.68	0.15562	1.22136	3.93622	-0.68	0.15562	0.79948	3.81689
-0.67	0.155663	1.441	5.29741	-0.67	0.155663	0.40568	5.0622	-0.67	0.155663	1.22818	0.82986	-0.67	0.155663	1.22159	3.93712	-0.67	0.155663	0.79962	3.81775
-0.66	0.155705	1.44126	5.29862	-0.66	0.155705	0.40575	5.06335	-0.66	0.155705	1.2284	0.83005	-0.66	0.155705	1.22181	3.93799	-0.66	0.155705	0.79977	3.8186
-0.65	0.155747	1.44152	5.29981	-0.65	0.155747	0.40583	5.06449	-0.65	0.155747	1.22862	0.83023	-0.65	0.155747	1.22203	3.93886	-0.65	0.155747	0.79991	3.81944
-0.64	0.155788	1.44177	5.30099	-0.64	0.155788	0.4059	5.0656	-0.64	0.155788	1.22884	0.83041	-0.64	0.155788	1.22225	3.93971	-0.64	0.155788	0.80006	3.82026
-0.63	0.155828	1.44202	5.30214	-0.63	0.155828	0.40597	5.0667	-0.63	0.155828	1.22905	0.83059	-0.63	0.155828	1.22246	3.94055	-0.63	0.155828	0.80019	3.82107
-0.62	0.155867	1.44227	5.30328	-0.62	0.155867	0.40604	5.06778	-0.62	0.155867	1.22926	0.83076	-0.62	0.155867	1.22267	3.94137	-0.62	0.155867	0.80033	3.82187
-0.61	0.155906	1.44251	5.3044	-0.61	0.155906	0.40611	5.06884	-0.61	0.155906	1.22947	0.83093	-0.61	0.155906	1.22288	3.94218	-0.61	0.155906	0.80047	3.82266
-0.6	0.155945	1.44275	5.3055	-0.6	0.155945	0.40617	5.06988	-0.6	0.155945	1.22967	0.8311	-0.6	0.155945	1.22308	3.94298	-0.6	0.155945	0.8006	3.82343
-0.59	0.155982	1.44299	5.30658	-0.59	0.155982	0.40624	5.07091	-0.59	0.155982	1.22987	0.83127	-0.59	0.155982	1.22328	3.94377	-0.59	0.155982	0.80073	3.82419
-0.58	0.156019	1.44322	5.30765	-0.58	0.156019	0.4063	5.07192	-0.58	0.156019	1.23007	0.83143	-0.58	0.156019	1.22347	3.94454	-0.58	0.156019	0.80086	3.82493
-0.57	0.156056	1.44344	5.30869	-0.57	0.156056	0.40637	5.07291	-0.57	0.156056	1.23026	0.83159	-0.57	0.156056	1.22367	3.94529	-0.57	0.156056	0.80098	3.82567
-0.56	0.156091	1.44367	5.30972	-0.56	0.156091	0.40643	5.07388	-0.56	0.156091	1.23045	0.83175	-0.56	0.156091	1.22385	3.94604	-0.56	0.156091	0.80111	3.82639
-0.55	0.156126	1.44389	5.31073	-0.55	0.156126	0.40649	5.07484	-0.55	0.156126	1.23064	0.8319	-0.55	0.156126	1.22404	3.94677	-0.55	0.156126	0.80123	3.82709
-0.54	0.156161	1.4441	5.31172	-0.54	0.156161	0.40655	5.07578	-0.54	0.156161	1.23082	0.83205	-0.54	0.156161	1.22422	3.94748	-0.54	0.156161	0.80135	3.82779
-0.53	0.156195	1.44431	5.31269	-0.53	0.156195	0.40661	5.0767	-0.53	0.156195	1.231	0.8322	-0.53	0.156195	1.2244	3.94819	-0.53	0.156195	0.80146	3.82847
-0.52	0.156228	1.44452	5.31364	-0.52	0.156228	0.40667	5.0776	-0.52	0.156228	1.23118	0.83235	-0.52	0.156228	1.22458	3.94888	-0.52	0.156228	0.80158	3.82914
-0.51	0.15626	1.44472	5.31458	-0.51	0.15626	0.40673	5.07849	-0.51	0.15626	1.23135	0.83249	-0.51	0.15626	1.22475	3.94956	-0.51	0.15626	0.80169	3.82979
-0.5	0.156292	1.44492	5.3155	-0.5	0.156292	0.40678	5.07936	-0.5	0.156292	1.23152	0.83263	-0.5	0.156292	1.22492	3.95022	-0.5	0.156292	0.8018	3.83043
-0.49	0.156324	1.44511	5.31639	-0.49	0.156324	0.40684	5.08021	-0.49	0.156324	1.23168	0.83277	-0.49	0.156324	1.22508	3.95087	-0.49	0.156324	0.80191	3.83106
-0.48	0.156354	1.4453	5.31727	-0.48	0.156354	0.40689	5.08104	-0.48	0.156354	1.23185	0.8329	-0.48	0.156354	1.22524	3.95151	-0.48	0.156354	0.80202	3.83168
-0.47	0.156384	1.44549	5.31813	-0.47	0.156384	0.40694	5.08186	-0.47	0.156384	1.23201	0.83304	-0.47	0.156384	1.2254	3.95213	-0.47	0.156384	0.80212	3.83228
-0.46	0.156413	1.44567	5.31898	-0.46	0.156413	0.407	5.08266	-0.46	0.156413	1.23216	0.83317	-0.46	0.156413	1.22556	3.95274	-0.46	0.156413	0.80222	3.83287
-0.45	0.156442	1.44585	5.3198	-0.45	0.156442	0.40705	5.08344	-0.45	0.156442	1.23231	0.83329	-0.45	0.156442	1.22571	3.95334	-0.45	0.156442	0.80232	3.83345
-0.44	0.15647	1.44603	5.32061	-0.44	0.15647	0.4071	5.0842	-0.44	0.15647	1.23246	0.83342	-0.44	0.15647	1.22586	3.95392	-0.44	0.15647	0.80242	3.83402
-0.43	0.156498	1.4462	5.3214	-0.43	0.156498	0.40714	5.08495	-0.43	0.156498	1.23261	0.83354	-0.43	0.156498	1.226	3.95449	-0.43	0.156498	0.80251	3.83457
-0.42	0.156524	1.44637	5.32217	-0.42	0.156524	0.40719	5.08568	-0.42	0.156524	1.23275	0.83365	-0.42	0.156524	1.22614	3.95505	-0.42	0.156524	0.8026	3.83511
-0.41	0.156551	1.44653	5.32292	-0.41	0.156551	0.40724	5.08639	-0.41	0.156551	1.23289	0.83377	-0.41	0.156551	1.22628	3.9556	-0.41	0.156551	0.80269	3.83564
-0.4	0.156576	1.44669	5.32365	-0.4	0.156576	0.40728	5.08709	-0.4	0.156576	1.23303	0.83388	-0.4	0.156576	1.22642	3.95613	-0.4	0.156576	0.80278	3.83615
-0.39	0.156601	1.44684	5.32437	-0.39	0.156601	0.40733	5.08777	-0.39	0.156601	1.23316	0.83399	-0.39	0.156601	1.22655	3.95665	-0.39	0.156601	0.80287	3.83665
-0.38	0.156625	1.44699	5.32506	-0.38	0.156625	0.40737	5.08843	-0.38	0.156625	1.23329	0.8341	-0.38	0.156625	1.22667	3.95715	-0.38	0.156625	0.80295	3.83714
-0.37	0.156649	1.44714	5.32574	-0.37	0.156649	0.40741	5.08907	-0.37	0.156649	1.23341	0.8342	-0.37	0.156649	1.2268	3.95764	-0.37	0.156649	0.80303	3.83761
-0.36	0.156672	1.44728	5.3264	-0.36	0.156672	0.40745	5.0897	-0.36	0.156672	1.23353	0.8343	-0.36	0.156672	1.22692	3.95812	-0.36	0.156672	0.80311	3.83808
-0.35	0.156694	1.44742	5.32704	-0.35	0.156694	0.40749	5.09031	-0.35	0.156694	1.23365	0.8344	-0.35	0.156694	1.22704	3.95858	-0.35	0.156694	0.80319	3.83853
-0.34	0.156716	1.44756	5.32767	-0.34	0.156716	0.40753	5.0909	-0.34	0.156716	1.23377	0.8345	-0.34	0.156716	1.22715	3.95904	-0.34	0.156716	0.80327	3.83896
-0.33	0.156737	1.44769	5.32827	-0.33	0.156737	0.40756	5.09147	-0.33	0.156737	1.23388	0.83459	-0.33	0.156737	1.22726	3.95948	-0.33	0.156737	0.80334	3.83939
-0.32	0.156758	1.44782	5.32886	-0.32	0.156758	0.4076	5.09203	-0.32	0.156758	1.23399	0.83468	-0.32	0.156758	1.22737	3.9599	-0.32	0.156758	0.80341	3.8398
-0.31	0.156777	1.44794	5.32943	-0.31	0.156777	0.40763	5.09257	-0.31	0.156777	1.23409	0.83477	-0.31	0.156777	1.22748	3.96031	-0.31	0.156777	0.80348	3.8402
-0.3	0.156797	1.44806	5.32998	-0.3	0.156797	0.40767	5.09309	-0.3	0.156797	1.2342	0.83485	-0.3	0.156797	1.22758	3.96071	-0.3	0.156797	0.80354	3.84059
-0.29	0.156815	1.44818	5.33051	-0.29	0.156815	0.4077	5.0936	-0.29	0.156815	1.23429	0.83493	-0.29	0.156815	1.22768	3.9611	-0.29	0.156815	0.80361	3.84096
-0.28	0.156833	1.44829	5.33103	-0.28	0.156833	0.40773	5.09409	-0.28	0.156833	1.23439	0.83501	-0.28	0.156833	1.22777	3.96147	-0.28	0.156833	0.80367	3.84132
-0.27	0.15685	1.44839	5.33153	-0.27	0.15685	0.40776	5.09456	-0.27	0.15685	1.23448	0.83509	-0.27	0.15685	1.22786	3.96183	-0.27	0.15685	0.80373	3.84167
-0.26	0.156867	1.4485	5.332	-0.26	0.156867	0.40779	5.09501	-0.26	0.156867	1.23457	0.83516	-0.26	0.156867	1.22795	3.96218	-0.26	0.156867	0.80379	3.842
-0.25	0.156883	1.4486	5.33246	-0.25	0.156883	0.40782	5.09545	-0.25	0.156883	1.23465	0.83523	-0.25	0.156883	1.22803	3.96251	-0.25	0.156883	0.80384	3.84233
-0.24	0.156899	1.44869	5.33291	-0.24	0.156899	0.40785	5.09587	-0.24	0.156899	1.23474	0.8353	-0.24	0.156899	1.22812	3.96283	-0.24	0.156899	0.8039	3.84264
-0.23	0.156913	1.44879	5.33333	-0.23	0.156913	0.40787	5.09627	-0.23	0.156913	1.23481	0.83537	-0.23	0.156913	1.22819	3.96314	-0.23	0.156913	0.80395	3.84293
-0.22	0.156928	1.44887	5.33374	-0.22	0.156928	0.4079	5.09665	-0.22	0.156928	1.23489	0.83543	-0.22	0.156928	1.22827	3.96343	-0.22	0.156928	0.804	3.84322
-0.21	0.156941	1.44896	5.33413	-0.21	0.156941	0.40792	5.09702	-0.21	0.156941	1.23496	0.83549	-0.21	0.156941	1.22834	3.96371	-0.21	0.156941	0.80404	3.84349
-0.2	0.156954	1.44904	5.3345	-0.2	0.156954	0.40794	5.09737	-0.2	0.156954	1.23503	0.83554	-0.2	0.156954	1.22841	3.96398	-0.2	0.156954	0.80409	3.84375
-0.19	0.156966	1.44911	5.33485	-0.19	0.156966	0.40796	5.09771	-0.19	0.156966	1.23509	0.8356	-0.19	0.156966	1.22847	3.96424	-0.19	0.156966	0.80413	3.844
-0.18	0.156978	1.44919	5.33518	-0.18	0.156978	0.40799	5.09802	-0.18	0.156978	1.23516	0.83565	-0.18	0.156978	1.22853	3.96448	-0.18	0.156978	0.80417	3.84423
-0.17	0.156989	1.44926	5.3355	-0.17	0.156989	0.408	5.09832	-0.17	0.156989	1.23521	0.8357	-0.17	0.156989	1.22859	3.96471	-0.17	0.156989	0.80421	3.84445
-0.16	0.156999	1.44932	5.3358	-0.16	0.156999	0.40802	5.0986	-0.16	0.156999	1.23527	0.83574	-0.16	0.156999	1.22865	3.96492	-0.16	0.156999	0.80424	3.84466
-0.15	0.157009	1.44938	5.33607	-0.15	0.157009	0.40804	5.09887	-0.15	0.157009	1.23532	0.83579	-0.15	0.157009	1.2287	3.96513	-0.15	0.157009	0.80428	3.84486
-0.14	0.157018	1.44944	5.33634	-0.14	0.157018	0.40806	5.09912	-0.14	0.157018	1.23537	0.83583	-0.14	0.157018	1.22875	3.96532	-0.14	0.157018	0.80431	3.84504
-0.13	0.157027	1.44949	5.33658	-0.13	0.157027	0.40807	5.09935	-0.13	0.157027	1.23541	0.83586	-0.13	0.157027	1.22879	3.96549	-0.13	0.157027	0.80434	3.84521
-0.12	0.157034	1.44954	5.33681	-0.12	0.157034	0.40808	5.09956	-0.12	0.157034	1.23546	0.8359	-0.12	0.157034	1.22883	3.96566	-0.12	0.157034	0.80437	3.84537
-0.11	0.157042	1.44958	5.33701	-0.11	0.157042	0.4081	5.09976	-0.11	0.157042	1.23549	0.83593	-0.11	0.157042	1.22887	3.96581	-0.11	0.157042	0.80439	3.84551
-0.1	0.157048	1.44963	5.3372	-0.1	0.157048	0.40811	5.09994	-0.1	0.157048	1.23553	0.83596	-0.1	0.157048	1.22891	3.96594	-0.1	0.157048	0.80441	3.84565
-0.09	0.157054	1.44966	5.33737	-0.09	0.157054	0.40812	5.1001	-0.09	0.157054	1.23556	0.83598	-0.09	0.157054	1.22894	3.96607	-0.09	0.157054	0.80443	3.84577
-0.08	0.15706	1.4497	5.33753	-0.08	0.15706	0.40813	5.10025	-0.08	0.15706	1.23559	0.83601	-0.08	0.15706	1.22897	3.96618	-0.08	0.15706	0.80445	3.84587
-0.07	0.157064	1.44973	5.33766	-0.07	0.157064	0.40814	5.10038	-0.07	0.157064	1.23561	0.83603	-0.07	0.157064	1.22899	3.96628	-0.07	0.157064	0.80447	3.84597
-0.06	0.157068	1.44975	5.33778	-0.06	0.157068	0.40814	5.10049	-0.06	0.157068	1.23564	0.83605	-0.06	0.157068	1.22901	3.96636	-0.06	0.157068	0.80448	3.84605
-0.05	0.157072	1.44977	5.33788	-0.05	0.157072	0.40815	5.10058	-0.05	0.157072	1.23565	0.83606	-0.05	0.157072	1.22903	3.96643	-0.05	0.157072	0.80449	3.84612
-0.04	0.157075	1.44979	5.33796	-0.04	0.157075	0.40815	5.10066	-0.04	0.157075	1.23567	0.83607	-0.04	0.157075	1.22904	3.96649	-0.04	0.157075	0.8045	3.84618
-0.03	0.157077	1.4498	5.33802	-0.03	0.157077	0.40816	5.10072	-0.03	0.157077	1.23568	0.83608	-0.03	0.157077	1.22906	3.96654	-0.03	0.157077	0.80451	3.84622
-0.02	0.157078	1.44981	5.33807	-0.02	0.157078	0.40816	5.10076	-0.02	0.157078	1.23569	0.83609	-0.02	0.157078	1.22906	3.96657	-0.02	0.157078	0.80452	3.84625
-0.01	0.157079	1.44982	5.33809	-0.01	0.157079	0.40816	5.10079	-0.01	0.157079	1.23569	0.8361	-0.01	0.157079	1.22907	3.96659	-0.01	0.157079	0.80452	3.84627
0	0.15708	1.44982	5.3381	0	0.15708	0.40816	5.10079	0	0.15708	1.2357	0.8361	0	0.15708	1.22907	3.9666	0	0.15708	0.80452	3.84628
0.01	0.157079	1.44982	5.33809	0.01	0.157079	0.40816	5.10079	0.01	0.157079	1.23569	0.8361	0.01	0.157079	1.22907	3.96659	0.01	0.157079	0.80452	3.84627
0.02	0.157078	1.44981	5.33807	0.02	0.157078	0.40816	5.10076	0.02	0.157078	1.23569	0.83609	0.02	0.157078	1.22906	3.96657	0.02	0.157078	0.80452	3.84625
0.03	0.157077	1.4498	5.33802	0.03	0.157077	0.40816	5.10072	0.03	0.157077	1.23568	0.83608	0.03	0.157077	1.22906	3.96654	0.03	0.157077	0.80451	3.84622
0.04	0.157075	1.44979	5.33796	0.04	0.157075	0.40815	5.10066	0.04	0.157075	1.23567	0.83607	0.04	0.157075	1.22904	3.96649	0.04	0.157075	0.8045	3.84618
0.05	0.157072	1.44977	5.33788	0.05	0.157072	0.40815	5.10058	0.05	0.157072	1.23565	0.83606	0.05	0.157072	1.22903	3.96643	0.05	0.157072	0.80449	3.84612
0.06	0.157068	1.44975	5.33778	0.06	0.157068	0.40814	5.10049	0.06	0.157068	1.23564	0.83605	0.06	0.157068	1.22901	3.96636	0.06	0.157068	0.80448	3.84605
0.07	0.157064	1.44973	5.33766	0.07	0.157064	0.40814	5.10038	0.07	0.157064	1.23561	0.83603	0.07	0.157064	1.22899	3.96628	0.07	0.157064	0.80447	3.84597
0.08	0.15706	1.4497	5.33753	0.08	0.15706	0.40813	5.10025	0.08	0.15706	1.23559	0.83601	0.08	0.15706	1.22897	3.96618	0.08	0.15706	0.80445	3.84587
0.09	0.157054	1.44966	5.33737	0.09	0.157054	0.40812	5.1001	0.09	0.157054	1.23556	0.83598	0.09	0.157054	1.22894	3.96607	0.09	0.157054	0.80443	3.84577
0.1	0.157048	1.44963	5.3372	0.1	0.157048	0.40811	5.09994	0.1	0.157048	1.23553	0.83596	0.1	0.157048	1.22891	3.96594	0.1	0.157048	0.80441	3.84565
0.11	0.157042	1.44958	5.33701	0.11	0.157042	0.4081	5.09976	0.11	0.157042	1.23549	0.83593	0.11	0.157042	1.22887	3.96581	0.11	0.157042	0.80439	3.84551
0.12	0.157034	1.44954	5.33681	0.12	0.157034	0.40808	5.09956	0.12	0.157034	1.23546	0.8359	0.12	0.157034	1.22883	3.96566	0.12	0.157034	0.80437	3.84537
0.13	0.157027	1.44949	5.33658	0.13	0.157027	0.40807	5.09935	0.13	0.157027	1.23541	0.83586	0.13	0.157027	1.22879	3.96549	0.13	0.157027	0.80434	3.84521
0.14	0.157018	1.44944	5.33634	0.14	0.157018	0.40806	5.09912	0.14	0.157018	1.23537	0.83583	0.14	0.157018	1.22875	3.96532	0.14	0.157018	0.80431	3.84504
0.15	0.157009	1.44938	5.33607	0.15	0.157009	0.40804	5.09887	0.15	0.157009	1.23532	0.83579	0.15	0.157009	1.2287	3.96513	0.15	0.157009	0.80428	3.84486
0.16	0.156999	1.44932	5.3358	0.16	0.156999	0.40802	5.0986	0.16	0.156999	1.23527	0.83574	0.16	0.156999	1.22865	3.96492	0.16	0.156999	0.80424	3.84466
0.17	0.156989	1.44926	5.3355	0.17	0.156989	0.408	5.09832	0.17	0.156989	1.23521	0.8357	0.17	0.156989	1.22859	3.96471	0.17	0.156989	0.80421	3.84445
0.18	0.156978	1.44919	5.33518	0.18	0.156978	0.40799	5.09802	0.18	0.156978	1.23516	0.83565	0.18	0.156978	1.22853	3.96448	0.18	0.156978	0.80417	3.84423
0.19	0.156966	1.44911	5.33485	0.19	0.156966	0.40796	5.09771	0.19	0.156966	1.23509	0.8356	0.19	0.156966	1.22847	3.96424	0.19	0.156966	0.80413	3.844
0.2	0.156954	1.44904	5.3345	0.2	0.156954	0.40794	5.09737	0.2	0.156954	1.23503	0.83554	0.2	0.156954	1.22841	3.96398	0.2	0.156954	0.80409	3.84375
0.21	0.156941	1.44896	5.33413	0.21	0.156941	0.40792	5.09702	0.21	0.156941	1.23496	0.83549	0.21	0.156941	1.22834	3.96371	0.21	0.156941	0.80404	3.84349
0.22	0.156928	1.44887	5.33374	0.22	0.156928	0.4079	5.09665	0.22	0.156928	1.23489	0.83543	0.22	0.156928	1.22827	3.96343	0.22	0.156928	0.804	3.84322
0.23	0.156913	1.44879	5.33333	0.23	0.156913	0.40787	5.09627	0.23	0.156913	1.23481	0.83537	0.23	0.156913	1.22819	3.96314	0.23	0.156913	0.80395	3.84293
0.24	0.156899	1.44869	5.33291	0.24	0.156899	0.40785	5.09587	0.24	0.156899	1.23474	0.8353	0.24	0.156899	1.22812	3.96283	0.24	0.156899	0.8039	3.84264
0.25	0.156883	1.4486	5.33246	0.25	0.156883	0.40782	5.09545	0.25	0.156883	1.23465	0.83523	0.25	0.156883	1.22803	3.96251	0.25	0.156883	0.80384	3.84233
0.26	0.156867	1.4485	5.332	0.26	0.156867	0.40779	5.09501	0.26	0.156867	1.23457	0.83516	0.26	0.156867	1.22795	3.96218	0.26	0.156867	0.80379	3.842
0.27	0.15685	1.44839	5.33153	0.27	0.15685	0.40776	5.09456	0.27	0.15685	1.23448	0.83509	0.27	0.15685	1.22786	3.96183	0.27	0.15685	0.80373	3.84167
0.28	0.156833	1.44829	5.33103	0.28	0.156833	0.40773	5.09409	0.28	0.156833	1.23439	0.83501	0.28	0.156833	1.22777	3.96147	0.28	0.156833	0.80367	3.84132
0.29	0.156815	1.44818	5.33051	0.29	0.156815	0.4077	5.0936	0.29	0.156815	1.23429	0.83493	0.29	0.156815	1.22768	3.9611	0.29	0.156815	0.80361	3.84096
0.3	0.156797	1.44806	5.32998	0.3	0.156797	0.40767	5.09309	0.3	0.156797	1.2342	0.83485	0.3	0.156797	1.22758	3.96071	0.3	0.156797	0.80354	3.84059
0.31	0.156777	1.44794	5.32943	0.31	0.156777	0.40763	5.09257	0.31	0.156777	1.23409	0.83477	0.31	0.156777	1.22748	3.96031	0.31	0.156777	0.80348	3.8402
0.32	0.156758	1.44782	5.32886	0.32	0.156758	0.4076	5.09203	0.32	0.156758	1.23399	0.83468	0.32	0.156758	1.22737	3.9599	0.32	0.156758	0.80341	3.8398
0.33	0.156737	1.44769	5.32827	0.33	0.156737	0.40756	5.09147	0.33	0.156737	1.23388	0.83459	0.33	0.156737	1.22726	3.95948	0.33	0.156737	0.80334	3.83939
0.34	0.156716	1.44756	5.32767	0.34	0.156716	0.40753	5.0909	0.34	0.156716	1.23377	0.8345	0.34	0.156716	1.22715	3.95904	0.34	0.156716	0.80327	3.83896
0.35	0.156694	1.44742	5.32704	0.35	0.156694	0.40749	5.09031	0.35	0.156694	1.23365	0.8344	0.35	0.156694	1.22704	3.95858	0.35	0.156694	0.80319	3.83853
0.36	0.156672	1.44728	5.3264	0.36	0.156672	0.40745	5.0897	0.36	0.156672	1.23353	0.8343	0.36	0.156672	1.22692	3.95812	0.36	0.156672	0.80311	3.83808
0.37	0.156649	1.44714	5.32574	0.37	0.156649	0.40741	5.08907	0.37	0.156649	1.23341	0.8342	0.37	0.156649	1.2268	3.95764	0.37	0.156649	0.80303	3.83761
0.38	0.156625	1.44699	5.32506	0.38	0.156625	0.40737	5.08843	0.38	0.156625	1.23329	0.8341	0.38	0.156625	1.22667	3.95715	0.38	0.156625	0.80295	3.83714
0.39	0.156601	1.44684	5.32437	0.39	0.156601	0.40733	5.08777	0.39	0.156601	1.23316	0.83399	0.39	0.156601	1.22655	3.95665	0.39	0.156601	0.80287	3.83665
0.4	0.156576	1.44669	5.32365	0.4	0.156576	0.40728	5.08709	0.4	0.156576	1.23303	0.83388	0.4	0.156576	1.22642	3.95613	0.4	0.156576	0.80278	3.83615
0.41	0.156551	1.44653	5.32292	0.41	0.156551	0.40724	5.08639	0.41	0.156551	1.23289	0.83377	0.41	0.156551	1.22628	3.9556	0.41	0.156551	0.80269	3.83564
0.42	0.156524	1.44637	5.32217	0.42	0.156524	0.40719	5.08568	0.42	0.156524	1.23275	0.83365	0.42	0.156524	1.22614	3.95505	0.42	0.156524	0.8026	3.83511
0.43	0.156498	1.4462	5.3214	0.43	0.156498	0.40714	5.08495	0.43	0.156498	1.23261	0.83354	0.43	0.156498	1.226	3.95449	0.43	0.156498	0.80251	3.83457
0.44	0.15647	1.44603	5.32061	0.44	0.15647	0.4071	5.0842	0.44	0.15647	1.23246	0.83342	0.44	0.15647	1.22586	3.95392	0.44	0.15647	0.80242	3.83402
0.45	0.156442	1.44585	5.3198	0.45	0.156442	0.40705	5.08344	0.45	0.156442	1.23231	0.83329	0.45	0.156442	1.22571	3.95334	0.45	0.156442	0.80232	3.83345
0.46	0.156413	1.44567	5.31898	0.46	0.156413	0.407	5.08266	0.46	0.156413	1.23216	0.83317	0.46	0.156413	1.22556	3.95274	0.46	0.156413	0.80222	3.83287
0.47	0.156384	1.44549	5.31813	0.47	0.156384	0.40694	5.08186	0.47	0.156384	1.23201	0.83304	0.47	0.156384	1.2254	3.95213	0.47	0.156384	0.80212	3.83228
0.48	0.156354	1.4453	5.31727	0.48	0.156354	0.40689	5.08104	0.48	0.156354	1.23185	0.8329	0.48	0.156354	1.22524	3.95151	0.48	0.156354	0.80202	3.83168
0.49	0.156324	1.44511	5.31639	0.49	0.156324	0.40684	5.08021	0.49	0.156324	1.23168	0.83277	0.49	0.156324	1.22508	3.95087	0.49	0.156324	0.80191	3.83106
0.5	0.156292	1.44492	5.3155	0.5	0.156292	0.40678	5.07936	0.5	0.156292	1.23152	0.83263	0.5	0.156292	1.22492	3.95022	0.5	0.156292	0.8018	3.83043
0.51	0.15626	1.44472	5.31458	0.51	0.15626	0.40673	5.07849	0.51	0.15626	1.23135	0.83249	0.51	0.15626	1.22475	3.94956	0.51	0.15626	0.80169	3.82979
0.52	0.156228	1.44452	5.31364	0.52	0.156228	0.40667	5.0776	0.52	0.156228	1.23118	0.83235	0.52	0.156228	1.22458	3.94888	0.52	0.156228	0.80158	3.82914
0.53	0.156195	1.44431	5.31269	0.53	0.156195	0.40661	5.0767	0.53	0.156195	1.231	0.8322	0.53	0.156195	1.2244	3.94819	0.53	0.156195	0.80146	3.82847
0.54	0.156161	1.4441	5.31172	0.54	0.156161	0.40655	5.07578	0.54	0.156161	1.23082	0.83205	0.54	0.156161	1.22422	3.94748	0.54	0.156161	0.80135	3.82779
0.55	0.156126	1.44389	5.31073	0.55	0.156126	0.40649	5.07484	0.55	0.156126	1.23064	0.8319	0.55	0.156126	1.22404	3.94677	0.55	0.156126	0.80123	3.82709
0.56	0.156091	1.44367	5.30972	0.56	0.156091	0.40643	5.07388	0.56	0.156091	1.23045	0.83175	0.56	0.156091	1.22385	3.94604	0.56	0.156091	0.80111	3.82639
0.57	0.156056	1.44344	5.30869	0.57	0.156056	0.40637	5.07291	0.57	0.156056	1.23026	0.83159	0.57	0.156056	1.22367	3.94529	0.57	0.156056	0.80098	3.82567
0.58	0.156019	1.44322	5.30765	0.58	0.156019	0.4063	5.07192	0.58	0.156019	1.23007	0.83143	0.58	0.156019	1.22347	3.94454	0.58	0.156019	0.80086	3.82493
0.59	0.155982	1.44299	5.30658	0.59	0.155982	0.40624	5.07091	0.59	0.155982	1.22987	0.83127	0.59	0.155982	1.22328	3.94377	0.59	0.155982	0.80073	3.82419
0.6	0.155945	1.44275	5.3055	0.6	0.155945	0.40617	5.06988	0.6	0.155945	1.22967	0.8311	0.6	0.155945	1.22308	3.94298	0.6	0.155945	0.8006	3.82343
0.61	0.155906	1.44251	5.3044	0.61	0.155906	0.40611	5.06884	0.61	0.155906	1.22947	0.83093	0.61	0.155906	1.22288	3.94218	0.61	0.155906	0.80047	3.82266
0.62	0.155867	1.44227	5.30328	0.62	0.155867	0.40604	5.06778	0.62	0.155867	1.22926	0.83076	0.62	0.155867	1.22267	3.94137	0.62	0.155867	0.80033	3.82187
0.63	0.155828	1.44202	5.30214	0.63	0.155828	0.40597	5.0667	0.63	0.155828	1.22905	0.83059	0.63	0.155828	1.22246	3.94055	0.63	0.155828	0.80019	3.82107
0.64	0.155788	1.44177	5.30099	0.64	0.155788	0.4059	5.0656	0.64	0.155788	1.22884	0.83041	0.64	0.155788	1.22225	3.93971	0.64	0.155788	0.80006	3.82026
0.65	0.155747	1.44152	5.29981	0.65	0.155747	0.40583	5.06449	0.65	0.155747	1.22862	0.83023	0.65	0.155747	1.22203	3.93886	0.65	0.155747	0.79991	3.81944
0.66	0.155705	1.44126	5.29862	0.66	0.155705	0.40575	5.06335	0.66	0.155705	1.2284	0.83005	0.66	0.155705	1.22181	3.93799	0.66	0.155705	0.79977	3.8186
0.67	0.155663	1.441	5.29741	0.67	0.155663	0.40568	5.0622	0.67	0.155663	1.22818	0.82986	0.67	0.155663	1.22159	3.93712	0.67	0.155663	0.79962	3.81775
0.68	0.15562	1.44073	5.29618	0.68	0.15562	0.4056	5.06104	0.68	0.15562	1.22795	0.82967	0.68	0.15562	1.22136	3.93622	0.68	0.15562	0.79948	3.81689
0.69	0.155577	1.44046	5.29493	0.69	0.155577	0.40553	5.05985	0.69	0.155577	1.22772	0.82948	0.69	0.155577	1.22113	3.93532	0.69	0.155577	0.79933	3.81601
0.7	0.155533	1.44018	5.29366	0.7	0.155533	0.40545	5.05865	0.7	0.155533	1.22748	0.82929	0.7	0.155533	1.2209	3.9344	0.7	0.155533	0.79917	3.81513
0.71	0.155488	1.4399	5.29237	0.71	0.155488	0.40537	5.05743	0.71	0.155488	1.22724	0.82909	0.71	0.155488	1.22066	3.93347	0.71	0.155488	0.79902	3.81422
0.72	0.155442	1.43962	5.29106	0.72	0.155442	0.40529	5.05619	0.72	0.155442	1.227	0.82889	0.72	0.155442	1.22042	3.93252	0.72	0.155442	0.79886	3.81331
0.73	0.155396	1.43933	5.28974	0.73	0.155396	0.40521	5.05493	0.73	0.155396	1.22676	0.82869	0.73	0.155396	1.22018	3.93156	0.73	0.155396	0.7987	3.81238
0.74	0.15535	1.43904	5.2884	0.74	0.15535	0.40513	5.05366	0.74	0.15535	1.22651	0.82848	0.74	0.15535	1.21993	3.93059	0.74	0.15535	0.79854	3.81144
0.75	0.155302	1.43875	5.28703	0.75	0.155302	0.40505	5.05237	0.75	0.155302	1.22626	0.82827	0.75	0.155302	1.21968	3.9296	0.75	0.155302	0.79838	3.81048
0.76	0.155254	1.43845	5.28565	0.76	0.155254	0.40496	5.05106	0.76	0.155254	1.226	0.82806	0.76	0.155254	1.21943	3.9286	0.76	0.155254	0.79821	3.80951
0.77	0.155206	1.43814	5.28425	0.77	0.155206	0.40488	5.04973	0.77	0.155206	1.22574	0.82784	0.77	0.155206	1.21917	3.92759	0.77	0.155206	0.79804	3.80853
0.78	0.155157	1.43784	5.28283	0.78	0.155157	0.40479	5.04839	0.78	0.155157	1.22548	0.82763	0.78	0.155157	1.21891	3.92656	0.78	0.155157	0.79787	3.80754
0.79	0.155107	1.43752	5.2814	0.79	0.155107	0.4047	5.04702	0.79	0.155107	1.22522	0.82741	0.79	0.155107	1.21865	3.92552	0.79	0.155107	0.7977	3.80653
0.8	0.155056	1.43721	5.27994	0.8	0.155056	0.40461	5.04564	0.8	0.155056	1.22495	0.82718	0.8	0.155056	1.21838	3.92446	0.8	0.155056	0.79752	3.80551
0.81	0.155005	1.43689	5.27847	0.81	0.155005	0.40452	5.04424	0.81	0.155005	1.22467	0.82696	0.81	0.155005	1.21811	3.92339	0.81	0.155005	0.79734	3.80448
0.82	0.154953	1.43656	5.27697	0.82	0.154953	0.40443	5.04282	0.82	0.154953	1.2244	0.82673	0.82	0.154953	1.21783	3.92231	0.82	0.154953	0.79716	3.80343
0.83	0.1549	1.43623	5.27546	0.83	0.1549	0.40434	5.04139	0.83	0.1549	1.22412	0.8265	0.83	0.1549	1.21755	3.92122	0.83	0.1549	0.79698	3.80237
0.84	0.154847	1.4359	5.27393	0.84	0.154847	0.40425	5.03994	0.84	0.154847	1.22383	0.82626	0.84	0.154847	1.21727	3.92011	0.84	0.154847	0.7968	3.80129
0.85	0.154793	1.43557	5.27237	0.85	0.154793	0.40415	5.03847	0.85	0.154793	1.22355	0.82602	0.85	0.154793	1.21699	3.91898	0.85	0.154793	0.79661	3.80021
0.86	0.154739	1.43523	5.2708	0.86	0.154739	0.40405	5.03698	0.86	0.154739	1.22326	0.82578	0.86	0.154739	1.2167	3.91784	0.86	0.154739	0.79642	3.7991
0.87	0.154683	1.43488	5.26921	0.87	0.154683	0.40396	5.03547	0.87	0.154683	1.22296	0.82554	0.87	0.154683	1.21641	3.91669	0.87	0.154683	0.79623	3.79799
0.88	0.154628	1.43453	5.26761	0.88	0.154628	0.40386	5.03394	0.88	0.154628	1.22266	0.82529	0.88	0.154628	1.21611	3.91553	0.88	0.154628	0.79604	3.79686
0.89	0.154571	1.43418	5.26598	0.89	0.154571	0.40376	5.0324	0.89	0.154571	1.22236	0.82504	0.89	0.154571	1.21581	3.91435	0.89	0.154571	0.79584	3.79572
0.9	0.154514	1.43382	5.26433	0.9	0.154514	0.40366	5.03084	0.9	0.154514	1.22206	0.82479	0.9	0.154514	1.21551	3.91316	0.9	0.154514	0.79564	3.79457
0.91	0.154456	1.43346	5.26267	0.91	0.154456	0.40356	5.02926	0.91	0.154456	1.22175	0.82454	0.91	0.154456	1.2152	3.91195	0.91	0.154456	0.79544	3.7934
0.92	0.154398	1.43309	5.26098	0.92	0.154398	0.40345	5.02766	0.92	0.154398	1.22144	0.82428	0.92	0.154398	1.21489	3.91073	0.92	0.154398	0.79524	3.79222
0.93	0.154339	1.43272	5.25928	0.93	0.154339	0.40335	5.02604	0.93	0.154339	1.22112	0.82402	0.93	0.154339	1.21458	3.90949	0.93	0.154339	0.79503	3.79102
0.94	0.154279	1.43235	5.25755	0.94	0.154279	0.40324	5.02441	0.94	0.154279	1.22081	0.82375	0.94	0.154279	1.21426	3.90824	0.94	0.154279	0.79483	3.78981
0.95	0.154218	1.43197	5.25581	0.95	0.154218	0.40314	5.02276	0.95	0.154218	1.22048	0.82348	0.95	0.154218	1.21394	3.90698	0.95	0.154218	0.79462	3.78859
0.96	0.154157	1.43159	5.25405	0.96	0.154157	0.40303	5.02109	0.96	0.154157	1.22016	0.82321	0.96	0.154157	1.21361	3.9057	0.96	0.154157	0.7944	3.78736
0.97	0.154095	1.4312	5.25227	0.97	0.154095	0.40292	5.0194	0.97	0.154095	1.21983	0.82294	0.97	0.154095	1.21329	3.90441	0.97	0.154095	0.79419	3.78611
0.98	0.154033	1.43081	5.25047	0.98	0.154033	0.40281	5.01769	0.98	0.154033	1.21949	0.82267	0.98	0.154033	1.21296	3.90311	0.98	0.154033	0.79397	3.78485
0.99	0.15397	1.43042	5.24865	0.99	0.15397	0.4027	5.01596	0.99	0.15397	1.21916	0.82239	0.99	0.15397	1.21262	3.90179	0.99	0.15397	0.79375	3.78357
1	0.153906	1.43002	5.24681	1	0.153906	0.40259	5.01422	1	0.153906	1.21882	0.8221	1	0.153906	1.21228	3.90046	1	0.153906	0.79353	3.78228
1.01	0.153842	1.42961	5.24495	1.01	0.153842	0.40247	5.01246	1.01	0.153842	1.21847	0.82182	1.01	0.153842	1.21194	3.89911	1.01	0.153842	0.79331	3.78098
1.02	0.153776	1.4292	5.24307	1.02	0.153776	0.40236	5.01067	1.02	0.153776	1.21813	0.82153	1.02	0.153776	1.21159	3.89775	1.02	0.153776	0.79308	3.77966
1.03	0.153711	1.42879	5.24117	1.03	0.153711	0.40224	5.00887	1.03	0.153711	1.21777	0.82124	1.03	0.153711	1.21125	3.89637	1.03	0.153711	0.79285	3.77833
1.04	0.153644	1.42838	5.23925	1.04	0.153644	0.40213	5.00705	1.04	0.153644	1.21742	0.82095	1.04	0.153644	1.21089	3.89498	1.04	0.153644	0.79262	3.77698
1.05	0.153577	1.42796	5.23732	1.05	0.153577	0.40201	5.00522	1.05	0.153577	1.21706	0.82065	1.05	0.153577	1.21054	3.89358	1.05	0.153577	0.79239	3.77562
1.06	0.153509	1.42753	5.23536	1.06	0.153509	0.40189	5.00336	1.06	0.153509	1.2167	0.82035	1.06	0.153509	1.21018	3.89216	1.06	0.153509	0.79215	3.77425
1.07	0.153441	1.4271	5.23338	1.07	0.153441	0.40177	5.00149	1.07	0.153441	1.21633	0.82005	1.07	0.153441	1.20981	3.89073	1.07	0.153441	0.79191	3.77287
1.08	0.153372	1.42667	5.23139	1.08	0.153372	0.40165	4.99959	1.08	0.153372	1.21596	0.81974	1.08	0.153372	1.20944	3.88928	1.08	0.153372	0.79167	3.77147
1.09	0.153302	1.42623	5.22937	1.09	0.153302	0.40152	4.99768	1.09	0.153302	1.21559	0.81943	1.09	0.153302	1.20907	3.88782	1.09	0.153302	0.79143	3.77005
1.1	0.153231	1.42579	5.22733	1.1	0.153231	0.4014	4.99575	1.1	0.153231	1.21521	0.81912	1.1	0.153231	1.2087	3.88635	1.1	0.153231	0.79119	3.76863
1.11	0.15316	1.42534	5.22528	1.11	0.15316	0.40127	4.9938	1.11	0.15316	1.21483	0.8188	1.11	0.15316	1.20832	3.88486	1.11	0.15316	0.79094	3.76718
1.12	0.153088	1.42489	5.2232	1.12	0.153088	0.40115	4.99183	1.12	0.153088	1.21445	0.81849	1.12	0.153088	1.20794	3.88335	1.12	0.153088	0.79069	3.76573
1.13	0.153016	1.42444	5.22111	1.13	0.153016	0.40102	4.98985	1.13	0.153016	1.21406	0.81817	1.13	0.153016	1.20755	3.88183	1.13	0.153016	0.79044	3.76426
1.14	0.152942	1.42398	5.21899	1.14	0.152942	0.40089	4.98784	1.14	0.152942	1.21367	0.81784	1.14	0.152942	1.20716	3.8803	1.14	0.152942	0.79018	3.76278
1.15	0.152868	1.42351	5.21686	1.15	0.152868	0.40076	4.98582	1.15	0.152868	1.21327	0.81751	1.15	0.152868	1.20677	3.87876	1.15	0.152868	0.78992	3.76128
1.16	0.152794	1.42305	5.21471	1.16	0.152794	0.40063	4.98377	1.16	0.152794	1.21288	0.81718	1.16	0.152794	1.20637	3.87719	1.16	0.152794	0.78966	3.75977
1.17	0.152719	1.42257	5.21253	1.17	0.152719	0.40049	4.98171	1.17	0.152719	1.21247	0.81685	1.17	0.152719	1.20597	3.87562	1.17	0.152719	0.7894	3.75824
1.18	0.152643	1.4221	5.21034	1.18	0.152643	0.40036	4.97963	1.18	0.152643	1.21207	0.81651	1.18	0.152643	1.20557	3.87403	1.18	0.152643	0.78914	3.7567
1.19	0.152566	1.42162	5.20812	1.19	0.152566	0.40022	4.97753	1.19	0.152566	1.21166	0.81617	1.19	0.152566	1.20516	3.87242	1.19	0.152566	0.78887	3.75515
1.2	0.152489	1.42113	5.20589	1.2	0.152489	0.40009	4.97541	1.2	0.152489	1.21124	0.81583	1.2	0.152489	1.20475	3.8708	1.2	0.152489	0.7886	3.75358
1.21	0.152411	1.42064	5.20363	1.21	0.152411	0.39995	4.97327	1.21	0.152411	1.21083	0.81549	1.21	0.152411	1.20433	3.86917	1.21	0.152411	0.78833	3.752
1.22	0.152332	1.42015	5.20136	1.22	0.152332	0.39981	4.97111	1.22	0.152332	1.2104	0.81514	1.22	0.152332	1.20391	3.86752	1.22	0.152332	0.78805	3.75041
1.23	0.152253	1.41965	5.19906	1.23	0.152253	0.39967	4.96894	1.23	0.152253	1.20998	0.81478	1.23	0.152253	1.20349	3.86586	1.23	0.152253	0.78778	3.7488
1.24	0.152172	1.41914	5.19675	1.24	0.152172	0.39953	4.96674	1.24	0.152172	1.20955	0.81443	1.24	0.152172	1.20307	3.86418	1.24	0.152172	0.7875	3.74717
1.25	0.152092	1.41864	5.19441	1.25	0.152092	0.39938	4.96452	1.25	0.152092	1.20912	0.81407	1.25	0.152092	1.20264	3.86248	1.25	0.152092	0.78722	3.74553
1.26	0.15201	1.41812	5.19205	1.26	0.15201	0.39924	4.96229	1.26	0.15201	1.20868	0.81371	1.26	0.15201	1.2022	3.86078	1.26	0.15201	0.78693	3.74388
1.27	0.151928	1.41761	5.18968	1.27	0.151928	0.39909	4.96004	1.27	0.151928	1.20824	0.81335	1.27	0.151928	1.20176	3.85905	1.27	0.151928	0.78665	3.74222
1.28	0.151845	1.41709	5.18728	1.28	0.151845	0.39895	4.95776	1.28	0.151845	1.2078	0.81298	1.28	0.151845	1.20132	3.85732	1.28	0.151845	0.78636	3.74053
1.29	0.151762	1.41656	5.18486	1.29	0.151762	0.3988	4.95547	1.29	0.151762	1.20735	0.81261	1.29	0.151762	1.20088	3.85556	1.29	0.151762	0.78607	3.73884
1.3	0.151677	1.41603	5.18243	1.3	0.151677	0.39865	4.95316	1.3	0.151677	1.2069	0.81223	1.3	0.151677	1.20043	3.8538	1.3	0.151677	0.78577	3.73713
1.31	0.151593	1.4155	5.17997	1.31	0.151593	0.3985	4.95083	1.31	0.151593	1.20644	0.81186	1.31	0.151593	1.19997	3.85202	1.31	0.151593	0.78548	3.7354
1.32	0.151507	1.41496	5.17749	1.32	0.151507	0.39835	4.94847	1.32	0.151507	1.20598	0.81148	1.32	0.151507	1.19952	3.85022	1.32	0.151507	0.78518	3.73367
1.33	0.151421	1.41442	5.17499	1.33	0.151421	0.3982	4.9461	1.33	0.151421	1.20552	0.81109	1.33	0.151421	1.19906	3.84841	1.33	0.151421	0.78487	3.73191
1.34	0.151333	1.41387	5.17247	1.34	0.151333	0.39804	4.94371	1.34	0.151333	1.20505	0.81071	1.34	0.151333	1.19859	3.84658	1.34	0.151333	0.78457	3.73014
1.35	0.151246	1.41332	5.16993	1.35	0.151246	0.39789	4.9413	1.35	0.151246	1.20458	0.81032	1.35	0.151246	1.19812	3.84474	1.35	0.151246	0.78426	3.72836
1.36	0.151157	1.41276	5.16737	1.36	0.151157	0.39773	4.93887	1.36	0.151157	1.20411	0.80992	1.36	0.151157	1.19765	3.84288	1.36	0.151157	0.78396	3.72656
1.37	0.151068	1.4122	5.16478	1.37	0.151068	0.39757	4.93642	1.37	0.151068	1.20363	0.80953	1.37	0.151068	1.19718	3.84101	1.37	0.151068	0.78364	3.72475
1.38	0.150978	1.41163	5.16218	1.38	0.150978	0.39741	4.93396	1.38	0.150978	1.20315	0.80913	1.38	0.150978	1.1967	3.83912	1.38	0.150978	0.78333	3.72293
1.39	0.150888	1.41106	5.15956	1.39	0.150888	0.39725	4.93147	1.39	0.150888	1.20266	0.80873	1.39	0.150888	1.19621	3.83722	1.39	0.150888	0.78301	3.72109
1.4	0.150796	1.41049	5.15691	1.4	0.150796	0.39709	4.92896	1.4	0.150796	1.20217	0.80832	1.4	0.150796	1.19573	3.8353	1.4	0.150796	0.78269	3.71923
1.41	0.150704	1.40991	5.15425	1.41	0.150704	0.39693	4.92643	1.41	0.150704	1.20168	0.80791	1.41	0.150704	1.19523	3.83337	1.41	0.150704	0.78237	3.71736
1.42	0.150612	1.40932	5.15156	1.42	0.150612	0.39676	4.92388	1.42	0.150612	1.20118	0.8075	1.42	0.150612	1.19474	3.83142	1.42	0.150612	0.78205	3.71548
1.43	0.150518	1.40873	5.14885	1.43	0.150518	0.3966	4.92131	1.43	0.150518	1.20068	0.80709	1.43	0.150518	1.19424	3.82946	1.43	0.150518	0.78172	3.71358
1.44	0.150424	1.40814	5.14612	1.44	0.150424	0.39643	4.91872	1.44	0.150424	1.20017	0.80667	1.44	0.150424	1.19374	3.82748	1.44	0.150424	0.78139	3.71166
1.45	0.150329	1.40754	5.14337	1.45	0.150329	0.39626	4.91611	1.45	0.150329	1.19966	0.80625	1.45	0.150329	1.19323	3.82549	1.45	0.150329	0.78106	3.70973
1.46	0.150234	1.40694	5.1406	1.46	0.150234	0.39609	4.91348	1.46	0.150234	1.19915	0.80582	1.46	0.150234	1.19272	3.82348	1.46	0.150234	0.78073	3.70779
1.47	0.150138	1.40633	5.13781	1.47	0.150138	0.39592	4.91084	1.47	0.150138	1.19863	0.80539	1.47	0.150138	1.1922	3.82145	1.47	0.150138	0.78039	3.70583
1.48	0.150041	1.40572	5.13499	1.48	0.150041	0.39575	4.90817	1.48	0.150041	1.19811	0.80496	1.48	0.150041	1.19168	3.81941	1.48	0.150041	0.78005	3.70385
1.49	0.149943	1.4051	5.13216	1.49	0.149943	0.39557	4.90548	1.49	0.149943	1.19758	0.80453	1.49	0.149943	1.19116	3.81735	1.49	0.149943	0.77971	3.70186
1.5	0.149844	1.40448	5.1293	1.5	0.149844	0.3954	4.90277	1.5	0.149844	1.19705	0.80409	1.5	0.149844	1.19063	3.81528	1.5	0.149844	0.77936	3.69986
1.51	0.149745	1.40385	5.12642	1.51	0.149745	0.39522	4.90004	1.51	0.149745	1.19652	0.80365	1.51	0.149745	1.1901	3.8132	1.51	0.149745	0.77901	3.69784
1.52	0.149645	1.40322	5.12352	1.52	0.149645	0.39505	4.89729	1.52	0.149645	1.19598	0.8032	1.52	0.149645	1.18957	3.81109	1.52	0.149645	0.77866	3.6958
1.53	0.149545	1.40259	5.1206	1.53	0.149545	0.39487	4.89451	1.53	0.149545	1.19544	0.80275	1.53	0.149545	1.18903	3.80898	1.53	0.149545	0.77831	3.69375
1.54	0.149443	1.40195	5.11766	1.54	0.149443	0.39469	4.89172	1.54	0.149443	1.19489	0.8023	1.54	0.149443	1.18849	3.80684	1.54	0.149443	0.77796	3.69169
1.55	0.149341	1.4013	5.11469	1.55	0.149341	0.3945	4.88891	1.55	0.149341	1.19434	0.80185	1.55	0.149341	1.18794	3.80469	1.55	0.149341	0.7776	3.68961
1.56	0.149239	1.40065	5.11171	1.56	0.149239	0.39432	4.88608	1.56	0.149239	1.19379	0.80139	1.56	0.149239	1.18739	3.80253	1.56	0.149239	0.77724	3.68751
1.57	0.149135	1.4	5.1087	1.57	0.149135	0.39414	4.88322	1.57	0.149135	1.19323	0.80093	1.57	0.149135	1.18683	3.80035	1.57	0.149135	0.77687	3.6854
1.58	0.149031	1.39934	5.10567	1.58	0.149031	0.39395	4.88035	1.58	0.149031	1.19267	0.80046	1.58	0.149031	1.18628	3.79815	1.58	0.149031	0.77651	3.68328
1.59	0.148926	1.39867	5.10262	1.59	0.148926	0.39376	4.87745	1.59	0.148926	1.1921	0.79999	1.59	0.148926	1.18571	3.79593	1.59	0.148926	0.77614	3.68114
1.6	0.14882	1.39801	5.09954	1.6	0.14882	0.39358	4.87454	1.6	0.14882	1.19153	0.79952	1.6	0.14882	1.18515	3.79371	1.6	0.14882	0.77577	3.67898
1.61	0.148714	1.39733	5.09645	1.61	0.148714	0.39339	4.8716	1.61	0.148714	1.19096	0.79905	1.61	0.148714	1.18457	3.79146	1.61	0.148714	0.77539	3.67681
1.62	0.148606	1.39665	5.09333	1.62	0.148606	0.3932	4.86864	1.62	0.148606	1.19038	0.79857	1.62	0.148606	1.184	3.7892	1.62	0.148606	0.77502	3.67462
1.63	0.148498	1.39597	5.09019	1.63	0.148498	0.393	4.86566	1.63	0.148498	1.1898	0.79809	1.63	0.148498	1.18342	3.78692	1.63	0.148498	0.77464	3.67241
1.64	0.14839	1.39528	5.08703	1.64	0.14839	0.39281	4.86266	1.64	0.14839	1.18921	0.7976	1.64	0.14839	1.18284	3.78463	1.64	0.14839	0.77426	3.67019
1.65	0.14828	1.39459	5.08384	1.65	0.14828	0.39261	4.85964	1.65	0.14828	1.18862	0.79711	1.65	0.14828	1.18225	3.78232	1.65	0.14828	0.77387	3.66796
1.66	0.14817	1.39389	5.08064	1.66	0.14817	0.39242	4.8566	1.66	0.14817	1.18803	0.79662	1.66	0.14817	1.18166	3.77999	1.66	0.14817	0.77348	3.66571
1.67	0.148059	1.39319	5.07741	1.67	0.148059	0.39222	4.85354	1.67	0.148059	1.18743	0.79613	1.67	0.148059	1.18106	3.77765	1.67	0.148059	0.77309	3.66344
1.68	0.147947	1.39248	5.07416	1.68	0.147947	0.39202	4.85045	1.68	0.147947	1.18682	0.79563	1.68	0.147947	1.18046	3.77529	1.68	0.147947	0.7727	3.66116
1.69	0.147835	1.39176	5.07088	1.69	0.147835	0.39182	4.84735	1.69	0.147835	1.18621	0.79513	1.69	0.147835	1.17985	3.77292	1.69	0.147835	0.77231	3.65886
1.7	0.147722	1.39105	5.06759	1.7	0.147722	0.39162	4.84422	1.7	0.147722	1.1856	0.79462	1.7	0.147722	1.17925	3.77053	1.7	0.147722	0.77191	3.65655
1.71	0.147608	1.39032	5.06427	1.71	0.147608	0.39141	4.84107	1.71	0.147608	1.18499	0.79411	1.71	0.147608	1.17863	3.76812	1.71	0.147608	0.77151	3.65422
1.72	0.147493	1.3896	5.06093	1.72	0.147493	0.39121	4.8379	1.72	0.147493	1.18437	0.7936	1.72	0.147493	1.17802	3.7657	1.72	0.147493	0.7711	3.65187
1.73	0.147378	1.38886	5.05756	1.73	0.147378	0.391	4.83471	1.73	0.147378	1.18374	0.79308	1.73	0.147378	1.1774	3.76326	1.73	0.147378	0.7707	3.64951
1.74	0.147261	1.38813	5.05417	1.74	0.147261	0.39079	4.8315	1.74	0.147261	1.18311	0.79256	1.74	0.147261	1.17677	3.7608	1.74	0.147261	0.77029	3.64713
1.75	0.147144	1.38738	5.05076	1.75	0.147144	0.39059	4.82826	1.75	0.147144	1.18248	0.79204	1.75	0.147144	1.17614	3.75833	1.75	0.147144	0.76987	3.64474
1.76	0.147027	1.38663	5.04733	1.76	0.147027	0.39037	4.825	1.76	0.147027	1.18184	0.79151	1.76	0.147027	1.17551	3.75584	1.76	0.147027	0.76946	3.64233
1.77	0.146908	1.38588	5.04388	1.77	0.146908	0.39016	4.82172	1.77	0.146908	1.1812	0.79098	1.77	0.146908	1.17487	3.75333	1.77	0.146908	0.76904	3.6399
1.78	0.146789	1.38512	5.0404	1.78	0.146789	0.38995	4.81842	1.78	0.146789	1.18055	0.79045	1.78	0.146789	1.17422	3.7508	1.78	0.146789	0.76862	3.63746
1.79	0.146669	1.38436	5.03689	1.79	0.146669	0.38973	4.8151	1.79	0.146669	1.1799	0.78991	1.79	0.146669	1.17358	3.74826	1.79	0.146669	0.7682	3.635
1.8	0.146548	1.38359	5.03337	1.8	0.146548	0.38952	4.81176	1.8	0.146548	1.17925	0.78937	1.8	0.146548	1.17293	3.74571	1.8	0.146548	0.76777	3.63253
1.81	0.146426	1.38282	5.02982	1.81	0.146426	0.3893	4.80839	1.81	0.146426	1.17859	0.78883	1.81	0.146426	1.17227	3.74313	1.81	0.146426	0.76734	3.63004
1.82	0.146304	1.38204	5.02625	1.82	0.146304	0.38908	4.805	1.82	0.146304	1.17793	0.78828	1.82	0.146304	1.17161	3.74054	1.82	0.146304	0.76691	3.62753
1.83	0.146181	1.38126	5.02265	1.83	0.146181	0.38886	4.80159	1.83	0.146181	1.17726	0.78773	1.83	0.146181	1.17095	3.73793	1.83	0.146181	0.76647	3.625
1.84	0.146057	1.38047	5.01903	1.84	0.146057	0.38864	4.79815	1.84	0.146057	1.17659	0.78717	1.84	0.146057	1.17028	3.73531	1.84	0.146057	0.76604	3.62246
1.85	0.145932	1.37967	5.01539	1.85	0.145932	0.38842	4.7947	1.85	0.145932	1.17591	0.78661	1.85	0.145932	1.1696	3.73266	1.85	0.145932	0.7656	3.61991
1.86	0.145806	1.37887	5.01173	1.86	0.145806	0.38819	4.79122	1.86	0.145806	1.17523	0.78605	1.86	0.145806	1.16893	3.73	1.86	0.145806	0.76515	3.61733
1.87	0.14568	1.37807	5.00804	1.87	0.14568	0.38796	4.78772	1.87	0.14568	1.17454	0.78548	1.87	0.14568	1.16824	3.72733	1.87	0.14568	0.76471	3.61474
1.88	0.145553	1.37726	5.00432	1.88	0.145553	0.38774	4.7842	1.88	0.145553	1.17385	0.78491	1.88	0.145553	1.16756	3.72463	1.88	0.145553	0.76426	3.61213
1.89	0.145425	1.37644	5.00059	1.89	0.145425	0.38751	4.78065	1.89	0.145425	1.17316	0.78434	1.89	0.145425	1.16687	3.72192	1.89	0.145425	0.7638	3.60951
1.9	0.145297	1.37562	4.99682	1.9	0.145297	0.38728	4.77708	1.9	0.145297	1.17246	0.78376	1.9	0.145297	1.16617	3.71919	1.9	0.145297	0.76335	3.60687
1.91	0.145167	1.3748	4.99304	1.91	0.145167	0.38704	4.77349	1.91	0.145167	1.17175	0.78318	1.91	0.145167	1.16547	3.71644	1.91	0.145167	0.76289	3.60421
1.92	0.145037	1.37397	4.98923	1.92	0.145037	0.38681	4.76987	1.92	0.145037	1.17105	0.7826	1.92	0.145037	1.16477	3.71368	1.92	0.145037	0.76243	3.60153
1.93	0.144906	1.37313	4.9854	1.93	0.144906	0.38657	4.76624	1.93	0.144906	1.17033	0.78201	1.93	0.144906	1.16406	3.7109	1.93	0.144906	0.76197	3.59884
1.94	0.144774	1.37229	4.98154	1.94	0.144774	0.38634	4.76258	1.94	0.144774	1.16962	0.78142	1.94	0.144774	1.16334	3.7081	1.94	0.144774	0.7615	3.59613
1.95	0.144641	1.37144	4.97766	1.95	0.144641	0.3861	4.75889	1.95	0.144641	1.16889	0.78082	1.95	0.144641	1.16263	3.70528	1.95	0.144641	0.76103	3.59341
1.96	0.144508	1.37059	4.97375	1.96	0.144508	0.38586	4.75519	1.96	0.144508	1.16817	0.78022	1.96	0.144508	1.1619	3.70245	1.96	0.144508	0.76056	3.59066
1.97	0.144374	1.36973	4.96982	1.97	0.144374	0.38562	4.75145	1.97	0.144374	1.16744	0.77962	1.97	0.144374	1.16118	3.69959	1.97	0.144374	0.76008	3.5879
1.98	0.144238	1.36887	4.96586	1.98	0.144238	0.38537	4.7477	1.98	0.144238	1.1667	0.77901	1.98	0.144238	1.16045	3.69672	1.98	0.144238	0.7596	3.58512
1.99	0.144103	1.368	4.96188	1.99	0.144103	0.38513	4.74392	1.99	0.144103	1.16596	0.7784	1.99	0.144103	1.15971	3.69384	1.99	0.144103	0.75912	3.58233
2	0.143966	1.36713	4.95788	2	0.143966	0.38488	4.74012	2	0.143966	1.16522	0.77778	2	0.143966	1.15897	3.69093	2	0.143966	0.75863	3.57952
2.01	0.143828	1.36625	4.95385	2.01	0.143828	0.38464	4.7363	2.01	0.143828	1.16447	0.77717	2.01	0.143828	1.15822	3.688	2.01	0.143828	0.75815	3.57669
2.02	0.14369	1.36536	4.94979	2.02	0.14369	0.38439	4.73245	2.02	0.14369	1.16371	0.77654	2.02	0.14369	1.15747	3.68506	2.02	0.14369	0.75765	3.57384
2.03	0.143551	1.36447	4.94572	2.03	0.143551	0.38414	4.72858	2.03	0.143551	1.16295	0.77592	2.03	0.143551	1.15672	3.6821	2.03	0.143551	0.75716	3.57097
2.04	0.143411	1.36358	4.94161	2.04	0.143411	0.38388	4.72469	2.04	0.143411	1.16219	0.77529	2.04	0.143411	1.15596	3.67912	2.04	0.143411	0.75666	3.56809
2.05	0.14327	1.36267	4.93748	2.05	0.14327	0.38363	4.72077	2.05	0.14327	1.16142	0.77465	2.05	0.14327	1.15519	3.67612	2.05	0.14327	0.75616	3.56519
2.06	0.143128	1.36177	4.93333	2.06	0.143128	0.38337	4.71682	2.06	0.143128	1.16065	0.77401	2.06	0.143128	1.15442	3.67311	2.06	0.143128	0.75566	3.56227
2.07	0.142986	1.36085	4.92915	2.07	0.142986	0.38312	4.71286	2.07	0.142986	1.15987	0.77337	2.07	0.142986	1.15365	3.67007	2.07	0.142986	0.75515	3.55933
2.08	0.142843	1.35993	4.92494	2.08	0.142843	0.38286	4.70887	2.08	0.142843	1.15909	0.77273	2.08	0.142843	1.15287	3.66702	2.08	0.142843	0.75464	3.55638
2.09	0.142699	1.35901	4.92071	2.09	0.142699	0.3826	4.70485	2.09	0.142699	1.1583	0.77208	2.09	0.142699	1.15209	3.66395	2.09	0.142699	0.75413	3.55341
2.1	0.142554	1.35808	4.91645	2.1	0.142554	0.38234	4.70081	2.1	0.142554	1.15751	0.77142	2.1	0.142554	1.1513	3.66086	2.1	0.142554	0.75361	3.55042
2.11	0.142408	1.35714	4.91217	2.11	0.142408	0.38207	4.69675	2.11	0.142408	1.15671	0.77077	2.11	0.142408	1.15051	3.65775	2.11	0.142408	0.75309	3.54741
2.12	0.142261	1.3562	4.90786	2.12	0.142261	0.38181	4.69266	2.12	0.142261	1.15591	0.7701	2.12	0.142261	1.14971	3.65462	2.12	0.142261	0.75257	3.54438
2.13	0.142114	1.35526	4.90353	2.13	0.142114	0.38154	4.68854	2.13	0.142114	1.1551	0.76944	2.13	0.142114	1.14891	3.65148	2.13	0.142114	0.75205	3.54133
2.14	0.141965	1.3543	4.89917	2.14	0.141965	0.38127	4.68441	2.14	0.141965	1.15429	0.76877	2.14	0.141965	1.1481	3.64831	2.14	0.141965	0.75152	3.53827
2.15	0.141816	1.35335	4.89478	2.15	0.141816	0.381	4.68024	2.15	0.141816	1.15347	0.7681	2.15	0.141816	1.14728	3.64513	2.15	0.141816	0.75099	3.53519
2.16	0.141666	1.35238	4.89037	2.16	0.141666	0.38073	4.67606	2.16	0.141666	1.15265	0.76742	2.16	0.141666	1.14647	3.64192	2.16	0.141666	0.75045	3.53209
2.17	0.141515	1.35141	4.88593	2.17	0.141515	0.38046	4.67184	2.17	0.141515	1.15182	0.76674	2.17	0.141515	1.14564	3.6387	2.17	0.141515	0.74991	3.52897
2.18	0.141363	1.35043	4.88146	2.18	0.141363	0.38018	4.66761	2.18	0.141363	1.15099	0.76605	2.18	0.141363	1.14482	3.63546	2.18	0.141363	0.74937	3.52583
2.19	0.141211	1.34945	4.87697	2.19	0.141211	0.37991	4.66334	2.19	0.141211	1.15015	0.76536	2.19	0.141211	1.14398	3.6322	2.19	0.141211	0.74883	3.52268
2.2	0.141057	1.34846	4.87246	2.2	0.141057	0.37963	4.65905	2.2	0.141057	1.14931	0.76467	2.2	0.141057	1.14315	3.62892	2.2	0.141057	0.74828	3.5195
2.21	0.140903	1.34747	4.86791	2.21	0.140903	0.37935	4.65474	2.21	0.140903	1.14846	0.76397	2.21	0.140903	1.1423	3.62562	2.21	0.140903	0.74773	3.51631
2.22	0.140748	1.34647	4.86334	2.22	0.140748	0.37907	4.6504	2.22	0.140748	1.14761	0.76327	2.22	0.140748	1.14146	3.6223	2.22	0.140748	0.74717	3.51309
2.23	0.140591	1.34547	4.85874	2.23	0.140591	0.37878	4.64604	2.23	0.140591	1.14675	0.76256	2.23	0.140591	1.1406	3.61896	2.23	0.140591	0.74661	3.50986
2.24	0.140434	1.34445	4.85411	2.24	0.140434	0.3785	4.64165	2.24	0.140434	1.14589	0.76185	2.24	0.140434	1.13975	3.6156	2.24	0.140434	0.74605	3.50661
2.25	0.140277	1.34344	4.84946	2.25	0.140277	0.37821	4.63723	2.25	0.140277	1.14502	0.76114	2.25	0.140277	1.13888	3.61222	2.25	0.140277	0.74549	3.50334
2.26	0.140118	1.34241	4.84478	2.26	0.140118	0.37793	4.63279	2.26	0.140118	1.14415	0.76042	2.26	0.140118	1.13802	3.60882	2.26	0.140118	0.74492	3.50005
2.27	0.139958	1.34138	4.84008	2.27	0.139958	0.37764	4.62832	2.27	0.139958	1.14327	0.75969	2.27	0.139958	1.13714	3.6054	2.27	0.139958	0.74435	3.49674
2.28	0.139798	1.34035	4.83534	2.28	0.139798	0.37734	4.62383	2.28	0.139798	1.14239	0.75897	2.28	0.139798	1.13626	3.60196	2.28	0.139798	0.74377	3.49342
2.29	0.139636	1.3393	4.83058	2.29	0.139636	0.37705	4.61931	2.29	0.139636	1.1415	0.75824	2.29	0.139636	1.13538	3.5985	2.29	0.139636	0.74319	3.49007
2.3	0.139474	1.33826	4.82579	2.3	0.139474	0.37675	4.61476	2.3	0.139474	1.14061	0.7575	2.3	0.139474	1.13449	3.59502	2.3	0.139474	0.74261	3.4867
2.31	0.139311	1.3372	4.82097	2.31	0.139311	0.37646	4.61019	2.31	0.139311	1.13971	0.75676	2.31	0.139311	1.1336	3.59153	2.31	0.139311	0.74203	3.48331
2.32	0.139147	1.33614	4.81613	2.32	0.139147	0.37616	4.60559	2.32	0.139147	1.13881	0.75602	2.32	0.139147	1.1327	3.58801	2.32	0.139147	0.74144	3.47991
2.33	0.138982	1.33507	4.81125	2.33	0.138982	0.37586	4.60096	2.33	0.138982	1.1379	0.75527	2.33	0.138982	1.1318	3.58447	2.33	0.138982	0.74085	3.47648
2.34	0.138816	1.334	4.80635	2.34	0.138816	0.37556	4.59631	2.34	0.138816	1.13698	0.75451	2.34	0.138816	1.13089	3.58091	2.34	0.138816	0.74025	3.47304
2.35	0.138649	1.33292	4.80142	2.35	0.138649	0.37525	4.59163	2.35	0.138649	1.13606	0.75376	2.35	0.138649	1.12997	3.57732	2.35	0.138649	0.73965	3.46957
2.36	0.138481	1.33183	4.79646	2.36	0.138481	0.37495	4.58692	2.36	0.138481	1.13514	0.75299	2.36	0.138481	1.12905	3.57372	2.36	0.138481	0.73905	3.46608
2.37	0.138313	1.33074	4.79148	2.37	0.138313	0.37464	4.58219	2.37	0.138313	1.1342	0.75223	2.37	0.138313	1.12812	3.5701	2.37	0.138313	0.73844	3.46258
2.38	0.138143	1.32964	4.78646	2.38	0.138143	0.37433	4.57743	2.38	0.138143	1.13327	0.75146	2.38	0.138143	1.12719	3.56646	2.38	0.138143	0.73783	3.45905
2.39	0.137972	1.32854	4.78142	2.39	0.137972	0.37402	4.57264	2.39	0.137972	1.13233	0.75068	2.39	0.137972	1.12626	3.56279	2.39	0.137972	0.73722	3.4555
2.4	0.137801	1.32743	4.77634	2.4	0.137801	0.37371	4.56782	2.4	0.137801	1.13138	0.7499	2.4	0.137801	1.12531	3.55911	2.4	0.137801	0.7366	3.45194
2.41	0.137629	1.32631	4.77124	2.41	0.137629	0.37339	4.56298	2.41	0.137629	1.13043	0.74912	2.41	0.137629	1.12437	3.5554	2.41	0.137629	0.73598	3.44835
2.42	0.137455	1.32518	4.76611	2.42	0.137455	0.37308	4.55811	2.42	0.137455	1.12947	0.74833	2.42	0.137455	1.12341	3.55167	2.42	0.137455	0.73536	3.44474
2.43	0.137281	1.32405	4.76095	2.43	0.137281	0.37276	4.55321	2.43	0.137281	1.1285	0.74754	2.43	0.137281	1.12245	3.54792	2.43	0.137281	0.73473	3.44111
2.44	0.137106	1.32292	4.75576	2.44	0.137106	0.37244	4.54828	2.44	0.137106	1.12753	0.74674	2.44	0.137106	1.12149	3.54415	2.44	0.137106	0.7341	3.43746
2.45	0.13693	1.32177	4.75054	2.45	0.13693	0.37211	4.54333	2.45	0.13693	1.12656	0.74594	2.45	0.13693	1.12052	3.54036	2.45	0.13693	0.73347	3.43379
2.46	0.136753	1.32062	4.74529	2.46	0.136753	0.37179	4.53834	2.46	0.136753	1.12558	0.74513	2.46	0.136753	1.11954	3.53654	2.46	0.136753	0.73283	3.4301
2.47	0.136575	1.31946	4.74001	2.47	0.136575	0.37146	4.53333	2.47	0.136575	1.12459	0.74432	2.47	0.136575	1.11856	3.53271	2.47	0.136575	0.73218	3.42639
2.48	0.136396	1.3183	4.73471	2.48	0.136396	0.37114	4.52829	2.48	0.136396	1.1236	0.74351	2.48	0.136396	1.11757	3.52885	2.48	0.136396	0.73154	3.42265
2.49	0.136216	1.31713	4.72937	2.49	0.136216	0.37081	4.52322	2.49	0.136216	1.1226	0.74268	2.49	0.136216	1.11658	3.52497	2.49	0.136216	0.73089	3.4189
2.5	0.136035	1.31595	4.724	2.5	0.136035	0.37048	4.51813	2.5	0.136035	1.1216	0.74186	2.5	0.136035	1.11558	3.52107	2.5	0.136035	0.73024	3.41512
2.51	0.135853	1.31477	4.7186	2.51	0.135853	0.37014	4.513	2.51	0.135853	1.12059	0.74103	2.51	0.135853	1.11458	3.51714	2.51	0.135853	0.72958	3.41132
2.52	0.13567	1.31357	4.71317	2.52	0.13567	0.36981	4.50784	2.52	0.13567	1.11957	0.7402	2.52	0.13567	1.11357	3.5132	2.52	0.13567	0.72892	3.40751
2.53	0.135486	1.31238	4.70771	2.53	0.135486	0.36947	4.50266	2.53	0.135486	1.11855	0.73936	2.53	0.135486	1.11255	3.50923	2.53	0.135486	0.72825	3.40366
2.54	0.135302	1.31117	4.70222	2.54	0.135302	0.36913	4.49745	2.54	0.135302	1.11752	0.73851	2.54	0.135302	1.11153	3.50524	2.54	0.135302	0.72758	3.3998
2.55	0.135116	1.30996	4.6967	2.55	0.135116	0.36879	4.4922	2.55	0.135116	1.11649	0.73766	2.55	0.135116	1.1105	3.50122	2.55	0.135116	0.72691	3.39592
2.56	0.134929	1.30874	4.69114	2.56	0.134929	0.36845	4.48693	2.56	0.134929	1.11545	0.73681	2.56	0.134929	1.10947	3.49719	2.56	0.134929	0.72623	3.39201
2.57	0.134741	1.30751	4.68556	2.57	0.134741	0.3681	4.48163	2.57	0.134741	1.11441	0.73595	2.57	0.134741	1.10843	3.49313	2.57	0.134741	0.72555	3.38808
2.58	0.134553	1.30628	4.67994	2.58	0.134553	0.36775	4.4763	2.58	0.134553	1.11336	0.73509	2.58	0.134553	1.10739	3.48905	2.58	0.134553	0.72487	3.38413
2.59	0.134363	1.30504	4.6743	2.59	0.134363	0.3674	4.47093	2.59	0.134363	1.1123	0.73422	2.59	0.134363	1.10634	3.48494	2.59	0.134363	0.72418	3.38016
2.6	0.134172	1.30379	4.66862	2.6	0.134172	0.36705	4.46554	2.6	0.134172	1.11124	0.73335	2.6	0.134172	1.10528	3.48081	2.6	0.134172	0.72349	3.37616
2.61	0.13398	1.30254	4.66291	2.61	0.13398	0.3667	4.46012	2.61	0.13398	1.11017	0.73247	2.61	0.13398	1.10421	3.47666	2.61	0.13398	0.72279	3.37214
2.62	0.133788	1.30128	4.65716	2.62	0.133788	0.36634	4.45467	2.62	0.133788	1.10909	0.73159	2.62	0.133788	1.10314	3.47248	2.62	0.133788	0.72209	3.3681
2.63	0.133594	1.30001	4.65139	2.63	0.133594	0.36599	4.44918	2.63	0.133594	1.10801	0.7307	2.63	0.133594	1.10207	3.46829	2.63	0.133594	0.72139	3.36404
2.64	0.133399	1.29873	4.64558	2.64	0.133399	0.36563	4.44367	2.64	0.133399	1.10692	0.72981	2.64	0.133399	1.10099	3.46406	2.64	0.133399	0.72068	3.35995
2.65	0.133203	1.29745	4.63974	2.65	0.133203	0.36527	4.43812	2.65	0.133203	1.10583	0.72891	2.65	0.133203	1.0999	3.45982	2.65	0.133203	0.71997	3.35584
2.66	0.133006	1.29616	4.63387	2.66	0.133006	0.3649	4.43254	2.66	0.133006	1.10473	0.728	2.66	0.133006	1.0988	3.45555	2.66	0.133006	0.71925	3.35171
2.67	0.132808	1.29486	4.62796	2.67	0.132808	0.36454	4.42694	2.67	0.132808	1.10362	0.7271	2.67	0.132808	1.0977	3.45125	2.67	0.132808	0.71853	3.34755
2.68	0.132609	1.29355	4.62203	2.68	0.132609	0.36417	4.4213	2.68	0.132609	1.10251	0.72618	2.68	0.132609	1.0966	3.44693	2.68	0.132609	0.71781	3.34337
2.69	0.132409	1.29224	4.61605	2.69	0.132409	0.3638	4.41563	2.69	0.132409	1.10139	0.72526	2.69	0.132409	1.09548	3.44259	2.69	0.132409	0.71708	3.33917
2.7	0.132208	1.29092	4.61005	2.7	0.132208	0.36343	4.40992	2.7	0.132208	1.10026	0.72434	2.7	0.132208	1.09436	3.43822	2.7	0.132208	0.71635	3.33494
2.71	0.132006	1.28959	4.60401	2.71	0.132006	0.36305	4.40419	2.71	0.132006	1.09913	0.72341	2.71	0.132006	1.09324	3.43383	2.71	0.132006	0.71561	3.33069
2.72	0.131803	1.28826	4.59794	2.72	0.131803	0.36268	4.39842	2.72	0.131803	1.09799	0.72248	2.72	0.131803	1.09211	3.42942	2.72	0.131803	0.71487	3.32641
2.73	0.131599	1.28691	4.59183	2.73	0.131599	0.3623	4.39262	2.73	0.131599	1.09685	0.72154	2.73	0.131599	1.09097	3.42497	2.73	0.131599	0.71412	3.32212
2.74	0.131394	1.28556	4.58569	2.74	0.131394	0.36192	4.38679	2.74	0.131394	1.0957	0.7206	2.74	0.131394	1.08982	3.42051	2.74	0.131394	0.71337	3.31779
2.75	0.131187	1.2842	4.57952	2.75	0.131187	0.36154	4.38093	2.75	0.131187	1.09454	0.71965	2.75	0.131187	1.08867	3.41602	2.75	0.131187	0.71262	3.31345
2.76	0.13098	1.28283	4.57331	2.76	0.13098	0.36115	4.37503	2.76	0.13098	1.09337	0.71869	2.76	0.13098	1.08751	3.4115	2.76	0.13098	0.71186	3.30907
2.77	0.130771	1.28146	4.56707	2.77	0.130771	0.36077	4.3691	2.77	0.130771	1.0922	0.71773	2.77	0.130771	1.08634	3.40696	2.77	0.130771	0.7111	3.30468
2.78	0.130562	1.28008	4.56079	2.78	0.130562	0.36038	4.36314	2.78	0.130562	1.09102	0.71676	2.78	0.130562	1.08517	3.40239	2.78	0.130562	0.71033	3.30026
2.79	0.130351	1.27869	4.55447	2.79	0.130351	0.35998	4.35714	2.79	0.130351	1.08984	0.71579	2.79	0.130351	1.08399	3.3978	2.79	0.130351	0.70956	3.29581
2.8	0.130139	1.27729	4.54813	2.8	0.130139	0.35959	4.35111	2.8	0.130139	1.08865	0.71482	2.8	0.130139	1.08281	3.39318	2.8	0.130139	0.70878	3.29134
2.81	0.129926	1.27588	4.54174	2.81	0.129926	0.3592	4.34505	2.81	0.129926	1.08745	0.71383	2.81	0.129926	1.08162	3.38853	2.81	0.129926	0.708	3.28684
2.82	0.129712	1.27447	4.53532	2.82	0.129712	0.3588	4.33895	2.82	0.129712	1.08624	0.71285	2.82	0.129712	1.08042	3.38386	2.82	0.129712	0.70722	3.28232
2.83	0.129497	1.27304	4.52887	2.83	0.129497	0.3584	4.33282	2.83	0.129497	1.08503	0.71185	2.83	0.129497	1.07921	3.37917	2.83	0.129497	0.70643	3.27778
2.84	0.129281	1.27161	4.52237	2.84	0.129281	0.35799	4.32665	2.84	0.129281	1.08381	0.71086	2.84	0.129281	1.078	3.37444	2.84	0.129281	0.70563	3.2732
2.85	0.129064	1.27017	4.51585	2.85	0.129064	0.35759	4.32045	2.85	0.129064	1.08258	0.70985	2.85	0.129064	1.07678	3.36969	2.85	0.129064	0.70483	3.26861
2.86	0.128845	1.26873	4.50928	2.86	0.128845	0.35718	4.31422	2.86	0.128845	1.08135	0.70884	2.86	0.128845	1.07555	3.36492	2.86	0.128845	0.70403	3.26398
2.87	0.128625	1.26727	4.50268	2.87	0.128625	0.35677	4.30795	2.87	0.128625	1.08011	0.70782	2.87	0.128625	1.07432	3.36011	2.87	0.128625	0.70322	3.25933
2.88	0.128405	1.26581	4.49604	2.88	0.128405	0.35636	4.30164	2.88	0.128405	1.07886	0.7068	2.88	0.128405	1.07308	3.35528	2.88	0.128405	0.70241	3.25466
2.89	0.128183	1.26433	4.48937	2.89	0.128183	0.35594	4.2953	2.89	0.128183	1.0776	0.70578	2.89	0.128183	1.07183	3.35042	2.89	0.128183	0.70159	3.24995
2.9	0.12796	1.26285	4.48266	2.9	0.12796	0.35553	4.28892	2.9	0.12796	1.07634	0.70474	2.9	0.12796	1.07057	3.34554	2.9	0.12796	0.70077	3.24523
2.91	0.127735	1.26136	4.47591	2.91	0.127735	0.35511	4.28251	2.91	0.127735	1.07507	0.7037	2.91	0.127735	1.06931	3.34062	2.91	0.127735	0.69994	3.24047
2.92	0.12751	1.25987	4.46912	2.92	0.12751	0.35469	4.27606	2.92	0.12751	1.0738	0.70266	2.92	0.12751	1.06804	3.33568	2.92	0.12751	0.69911	3.23569
2.93	0.127283	1.25836	4.46229	2.93	0.127283	0.35426	4.26958	2.93	0.127283	1.07251	0.70161	2.93	0.127283	1.06676	3.33071	2.93	0.127283	0.69828	3.23088
2.94	0.127056	1.25684	4.45543	2.94	0.127056	0.35384	4.26306	2.94	0.127056	1.07122	0.70055	2.94	0.127056	1.06548	3.32572	2.94	0.127056	0.69744	3.22604
2.95	0.126827	1.25532	4.44853	2.95	0.126827	0.35341	4.2565	2.95	0.126827	1.06992	0.69949	2.95	0.126827	1.06418	3.32069	2.95	0.126827	0.69659	3.22118
2.96	0.126596	1.25379	4.44159	2.96	0.126596	0.35297	4.24991	2.96	0.126596	1.06861	0.69842	2.96	0.126596	1.06288	3.31564	2.96	0.126596	0.69574	3.21629
2.97	0.126365	1.25224	4.43461	2.97	0.126365	0.35254	4.24327	2.97	0.126365	1.0673	0.69735	2.97	0.126365	1.06158	3.31056	2.97	0.126365	0.69488	3.21137
2.98	0.126132	1.25069	4.42759	2.98	0.126132	0.3521	4.23661	2.98	0.126132	1.06598	0.69627	2.98	0.126132	1.06026	3.30545	2.98	0.126132	0.69402	3.20642
2.99	0.125899	1.24913	4.42053	2.99	0.125899	0.35166	4.2299	2.99	0.125899	1.06465	0.69518	2.99	0.125899	1.05894	3.30031	2.99	0.125899	0.69316	3.20144
3	0.125664	1.24756	4.41343	3	0.125664	0.35122	4.22315	3	0.125664	1.06331	0.69409	3	0.125664	1.05761	3.29514	3	0.125664	0.69229	3.19644
3.01	0.125427	1.24599	4.40629	3.01	0.125427	0.35078	4.21637	3.01	0.125427	1.06197	0.69299	3.01	0.125427	1.05627	3.28994	3.01	0.125427	0.69141	3.19141
3.02	0.12519	1.2444	4.39911	3.02	0.12519	0.35033	4.20955	3.02	0.12519	1.06061	0.69188	3.02	0.12519	1.05493	3.28471	3.02	0.12519	0.69053	3.18635
3.03	0.124951	1.2428	4.39189	3.03	0.124951	0.34988	4.20269	3.03	0.124951	1.05925	0.69077	3.03	0.124951	1.05357	3.27945	3.03	0.124951	0.68964	3.18126
3.04	0.124711	1.24119	4.38463	3.04	0.124711	0.34943	4.1958	3.04	0.124711	1.05788	0.68965	3.04	0.124711	1.05221	3.27417	3.04	0.124711	0.68875	3.17614
3.05	0.12447	1.23958	4.37734	3.05	0.12447	0.34898	4.18887	3.05	0.12447	1.05651	0.68853	3.05	0.12447	1.05084	3.26886	3.05	0.12447	0.68786	3.171
3.06	0.124228	1.23795	4.37001	3.06	0.124228	0.34852	4.1819	3.06	0.124228	1.05512	0.6874	3.06	0.124228	1.04946	3.26352	3.06	0.124228	0.68695	3.16584
3.07	0.123984	1.23632	4.36264	3.07	0.123984	0.34806	4.1749	3.07	0.123984	1.05373	0.68627	3.07	0.123984	1.04808	3.25815	3.07	0.123984	0.68605	3.16064
3.08	0.123739	1.23468	4.35522	3.08	0.123739	0.34759	4.16785	3.08	0.123739	1.05233	0.68513	3.08	0.123739	1.04668	3.25275	3.08	0.123739	0.68514	3.15541
3.09	0.123493	1.23302	4.34776	3.09	0.123493	0.34713	4.16076	3.09	0.123493	1.05092	0.68398	3.09	0.123493	1.04528	3.24732	3.09	0.123493	0.68422	3.15016
3.1	0.123245	1.23136	4.34026	3.1	0.123245	0.34666	4.15364	3.1	0.123245	1.0495	0.68282	3.1	0.123245	1.04387	3.24186	3.1	0.123245	0.68329	3.14487
3.11	0.122996	1.22969	4.33272	3.11	0.122996	0.34619	4.14647	3.11	0.122996	1.04807	0.68166	3.11	0.122996	1.04245	3.23637	3.11	0.122996	0.68237	3.13955
3.12	0.122746	1.228	4.32513	3.12	0.122746	0.34572	4.13926	3.12	0.122746	1.04664	0.68049	3.12	0.122746	1.04103	3.23084	3.12	0.122746	0.68143	3.13421
3.13	0.122494	1.22631	4.3175	3.13	0.122494	0.34524	4.13201	3.13	0.122494	1.04519	0.67932	3.13	0.122494	1.03959	3.22529	3.13	0.122494	0.68049	3.12883
3.14	0.122241	1.22461	4.30983	3.14	0.122241	0.34476	4.12472	3.14	0.122241	1.04374	0.67814	3.14	0.122241	1.03815	3.2197	3.14	0.122241	0.67955	3.12342
3.15	0.121987	1.22289	4.30211	3.15	0.121987	0.34428	4.11738	3.15	0.121987	1.04228	0.67695	3.15	0.121987	1.03669	3.21408	3.15	0.121987	0.6786	3.11798
3.16	0.121732	1.22117	4.29435	3.16	0.121732	0.34379	4.11001	3.16	0.121732	1.04081	0.67575	3.16	0.121732	1.03523	3.20842	3.16	0.121732	0.67764	3.1125
3.17	0.121475	1.21944	4.28654	3.17	0.121475	0.3433	4.10259	3.17	0.121475	1.03934	0.67455	3.17	0.121475	1.03376	3.20274	3.17	0.121475	0.67668	3.107
3.18	0.121217	1.21769	4.27869	3.18	0.121217	0.34281	4.09513	3.18	0.121217	1.03785	0.67334	3.18	0.121217	1.03229	3.19702	3.18	0.121217	0.67571	3.10146
3.19	0.120957	1.21594	4.2708	3.19	0.120957	0.34232	4.08762	3.19	0.120957	1.03635	0.67213	3.19	0.120957	1.0308	3.19127	3.19	0.120957	0.67474	3.09589
3.2	0.120696	1.21417	4.26286	3.2	0.120696	0.34182	4.08008	3.2	0.120696	1.03485	0.6709	3.2	0.120696	1.0293	3.18548	3.2	0.120696	0.67376	3.09029
3.21	0.120434	1.2124	4.25487	3.21	0.120434	0.34132	4.07248	3.21	0.120434	1.03334	0.66967	3.21	0.120434	1.0278	3.17966	3.21	0.120434	0.67277	3.08466
3.22	0.12017	1.21061	4.24683	3.22	0.12017	0.34082	4.06485	3.22	0.12017	1.03181	0.66844	3.22	0.12017	1.02628	3.17381	3.22	0.12017	0.67178	3.07899
3.23	0.119905	1.20881	4.23875	3.23	0.119905	0.34031	4.05717	3.23	0.119905	1.03028	0.66719	3.23	0.119905	1.02476	3.16792	3.23	0.119905	0.67078	3.07329
3.24	0.119638	1.207	4.23063	3.24	0.119638	0.3398	4.04944	3.24	0.119638	1.02874	0.66594	3.24	0.119638	1.02323	3.162	3.24	0.119638	0.66978	3.06756
3.25	0.11937	1.20519	4.22245	3.25	0.11937	0.33929	4.04167	3.25	0.11937	1.02719	0.66468	3.25	0.11937	1.02168	3.15604	3.25	0.11937	0.66877	3.06179
3.26	0.119101	1.20336	4.21423	3.26	0.119101	0.33878	4.03386	3.26	0.119101	1.02563	0.66341	3.26	0.119101	1.02013	3.15005	3.26	0.119101	0.66775	3.05599
3.27	0.11883	1.20151	4.20596	3.27	0.11883	0.33826	4.026	3.27	0.11883	1.02406	0.66214	3.27	0.11883	1.01857	3.14402	3.27	0.11883	0.66673	3.05016
3.28	0.118558	1.19966	4.19764	3.28	0.118558	0.33774	4.01809	3.28	0.118558	1.02248	0.66086	3.28	0.118558	1.017	3.13795	3.28	0.118558	0.66571	3.04429
3.29	0.118284	1.1978	4.18927	3.29	0.118284	0.33721	4.01014	3.29	0.118284	1.02089	0.65957	3.29	0.118284	1.01542	3.13185	3.29	0.118284	0.66467	3.03838
3.3	0.118009	1.19592	4.18085	3.3	0.118009	0.33668	4.00214	3.3	0.118009	1.0193	0.65827	3.3	0.118009	1.01383	3.12572	3.3	0.118009	0.66363	3.03244
3.31	0.117732	1.19404	4.17239	3.31	0.117732	0.33615	3.99409	3.31	0.117732	1.01769	0.65696	3.31	0.117732	1.01223	3.11955	3.31	0.117732	0.66258	3.02647
3.32	0.117454	1.19214	4.16387	3.32	0.117454	0.33562	3.98599	3.32	0.117454	1.01607	0.65565	3.32	0.117454	1.01062	3.11334	3.32	0.117454	0.66153	3.02046
3.33	0.117174	1.19023	4.1553	3.33	0.117174	0.33508	3.97785	3.33	0.117174	1.01444	0.65433	3.33	0.117174	1.009	3.10709	3.33	0.117174	0.66047	3.01441
3.34	0.116893	1.18831	4.14669	3.34	0.116893	0.33454	3.96966	3.34	0.116893	1.01281	0.653	3.34	0.116893	1.00738	3.10081	3.34	0.116893	0.6594	3.00833
3.35	0.11661	1.18637	4.13802	3.35	0.11661	0.334	3.96141	3.35	0.11661	1.01116	0.65167	3.35	0.11661	1.00574	3.09449	3.35	0.11661	0.65833	3.00221
3.36	0.116326	1.18443	4.1293	3.36	0.116326	0.33345	3.95312	3.36	0.116326	1.0095	0.65032	3.36	0.116326	1.00409	3.08813	3.36	0.116326	0.65725	2.99605
3.37	0.11604	1.18247	4.12052	3.37	0.11604	0.3329	3.94478	3.37	0.11604	1.00783	0.64897	3.37	0.11604	1.00243	3.08173	3.37	0.11604	0.65617	2.98986
3.38	0.115752	1.1805	4.1117	3.38	0.115752	0.33234	3.93639	3.38	0.115752	1.00615	0.64761	3.38	0.115752	1.00076	3.07529	3.38	0.115752	0.65507	2.98363
3.39	0.115463	1.17852	4.10282	3.39	0.115463	0.33178	3.92795	3.39	0.115463	1.00446	0.64624	3.39	0.115463	0.99908	3.06882	3.39	0.115463	0.65397	2.97736
3.4	0.115173	1.17652	4.09389	3.4	0.115173	0.33122	3.91946	3.4	0.115173	1.00276	0.64486	3.4	0.115173	0.99739	3.0623	3.4	0.115173	0.65287	2.97105
3.41	0.114881	1.17452	4.08491	3.41	0.114881	0.33066	3.91092	3.41	0.114881	1.00105	0.64348	3.41	0.114881	0.99568	3.05575	3.41	0.114881	0.65175	2.96471
3.42	0.114587	1.17249	4.07587	3.42	0.114587	0.33009	3.90232	3.42	0.114587	0.99933	0.64209	3.42	0.114587	0.99397	3.04916	3.42	0.114587	0.65063	2.95832
3.43	0.114291	1.17046	4.06677	3.43	0.114291	0.32952	3.89368	3.43	0.114291	0.9976	0.64068	3.43	0.114291	0.99225	3.04252	3.43	0.114291	0.6495	2.9519
3.44	0.113994	1.16842	4.05762	3.44	0.113994	0.32894	3.88498	3.44	0.113994	0.99585	0.63927	3.44	0.113994	0.99051	3.03585	3.44	0.113994	0.64837	2.94544
3.45	0.113696	1.16636	4.04842	3.45	0.113696	0.32836	3.87622	3.45	0.113696	0.9941	0.63785	3.45	0.113696	0.98877	3.02913	3.45	0.113696	0.64722	2.93894
3.46	0.113395	1.16429	4.03916	3.46	0.113395	0.32778	3.86742	3.46	0.113395	0.99233	0.63642	3.46	0.113395	0.98701	3.02237	3.46	0.113395	0.64607	2.93239
3.47	0.113093	1.1622	4.02984	3.47	0.113093	0.32719	3.85856	3.47	0.113093	0.99055	0.63499	3.47	0.113093	0.98524	3.01557	3.47	0.113093	0.64492	2.92581
3.48	0.11279	1.1601	4.02046	3.48	0.11279	0.3266	3.84964	3.48	0.11279	0.98877	0.63354	3.48	0.11279	0.98346	3.00873	3.48	0.11279	0.64375	2.91919
3.49	0.112484	1.15799	4.01103	3.49	0.112484	0.32601	3.84067	3.49	0.112484	0.98697	0.63209	3.49	0.112484	0.98167	3.00184	3.49	0.112484	0.64258	2.91252
3.5	0.112177	1.15586	4.00154	3.5	0.112177	0.32541	3.83165	3.5	0.112177	0.98515	0.63062	3.5	0.112177	0.97987	2.99492	3.5	0.112177	0.6414	2.90582
3.51	0.111868	1.15372	3.99199	3.51	0.111868	0.3248	3.82256	3.51	0.111868	0.98333	0.62915	3.51	0.111868	0.97806	2.98795	3.51	0.111868	0.64021	2.89907
3.52	0.111558	1.15157	3.98238	3.52	0.111558	0.3242	3.81342	3.52	0.111558	0.98149	0.62766	3.52	0.111558	0.97623	2.98093	3.52	0.111558	0.63902	2.89228
3.53	0.111246	1.1494	3.97271	3.53	0.111246	0.32359	3.80423	3.53	0.111246	0.97965	0.62617	3.53	0.111246	0.97439	2.97387	3.53	0.111246	0.63782	2.88544
3.54	0.110932	1.14722	3.96298	3.54	0.110932	0.32297	3.79498	3.54	0.110932	0.97779	0.62467	3.54	0.110932	0.97254	2.96677	3.54	0.110932	0.6366	2.87856
3.55	0.110616	1.14502	3.95319	3.55	0.110616	0.32235	3.78566	3.55	0.110616	0.97591	0.62316	3.55	0.110616	0.97068	2.95962	3.55	0.110616	0.63539	2.87164
3.56	0.110298	1.14281	3.94334	3.56	0.110298	0.32173	3.77629	3.56	0.110298	0.97403	0.62164	3.56	0.110298	0.96881	2.95243	3.56	0.110298	0.63416	2.86468
3.57	0.109979	1.14059	3.93342	3.57	0.109979	0.32111	3.76686	3.57	0.109979	0.97213	0.62011	3.57	0.109979	0.96692	2.94519	3.57	0.109979	0.63292	2.85767
3.58	0.109657	1.13835	3.92345	3.58	0.109657	0.32048	3.75737	3.58	0.109657	0.97022	0.61857	3.58	0.109657	0.96502	2.9379	3.58	0.109657	0.63168	2.85061
3.59	0.109334	1.13609	3.9134	3.59	0.109334	0.31984	3.74782	3.59	0.109334	0.9683	0.61702	3.59	0.109334	0.96311	2.93056	3.59	0.109334	0.63043	2.84351
3.6	0.109009	1.13382	3.9033	3.6	0.109009	0.3192	3.73821	3.6	0.109009	0.96637	0.61546	3.6	0.109009	0.96118	2.92318	3.6	0.109009	0.62917	2.83637
3.61	0.108682	1.13153	3.89313	3.61	0.108682	0.31856	3.72853	3.61	0.108682	0.96442	0.61389	3.61	0.108682	0.95925	2.91576	3.61	0.108682	0.6279	2.82917
3.62	0.108354	1.12923	3.88289	3.62	0.108354	0.31791	3.7188	3.62	0.108354	0.96246	0.61231	3.62	0.108354	0.9573	2.90828	3.62	0.108354	0.62662	2.82193
3.63	0.108023	1.12691	3.87259	3.63	0.108023	0.31726	3.709	3.63	0.108023	0.96048	0.61072	3.63	0.108023	0.95533	2.90075	3.63	0.108023	0.62534	2.81465
3.64	0.10769	1.12458	3.86222	3.64	0.10769	0.3166	3.69914	3.64	0.10769	0.95849	0.60912	3.64	0.10769	0.95335	2.89318	3.64	0.10769	0.62404	2.80731
3.65	0.107356	1.12223	3.85179	3.65	0.107356	0.31594	3.68921	3.65	0.107356	0.95649	0.60751	3.65	0.107356	0.95136	2.88555	3.65	0.107356	0.62274	2.79993
3.66	0.107019	1.11987	3.84129	3.66	0.107019	0.31527	3.67921	3.66	0.107019	0.95447	0.60588	3.66	0.107019	0.94936	2.87788	3.66	0.107019	0.62143	2.7925
3.67	0.106681	1.11749	3.83071	3.67	0.106681	0.3146	3.66916	3.67	0.106681	0.95244	0.60425	3.67	0.106681	0.94734	2.87015	3.67	0.106681	0.62011	2.78502
3.68	0.10634	1.11509	3.82007	3.68	0.10634	0.31393	3.65903	3.68	0.10634	0.9504	0.60261	3.68	0.10634	0.9453	2.86237	3.68	0.10634	0.61877	2.77749
3.69	0.105997	1.11267	3.80936	3.69	0.105997	0.31325	3.64884	3.69	0.105997	0.94834	0.60095	3.69	0.105997	0.94326	2.85454	3.69	0.105997	0.61743	2.76991
3.7	0.105653	1.11024	3.79858	3.7	0.105653	0.31256	3.63858	3.7	0.105653	0.94627	0.59929	3.7	0.105653	0.9412	2.84666	3.7	0.105653	0.61608	2.76228
3.71	0.105306	1.10779	3.78772	3.71	0.105306	0.31187	3.62825	3.71	0.105306	0.94418	0.59761	3.71	0.105306	0.93912	2.83872	3.71	0.105306	0.61473	2.75459
3.72	0.104957	1.10533	3.77679	3.72	0.104957	0.31118	3.61785	3.72	0.104957	0.94208	0.59592	3.72	0.104957	0.93703	2.83073	3.72	0.104957	0.61336	2.74686
3.73	0.104607	1.10284	3.76579	3.73	0.104607	0.31048	3.60738	3.73	0.104607	0.93996	0.59422	3.73	0.104607	0.93492	2.82269	3.73	0.104607	0.61198	2.73907
3.74	0.104254	1.10034	3.75472	3.74	0.104254	0.30978	3.59685	3.74	0.104254	0.93783	0.59251	3.74	0.104254	0.9328	2.81459	3.74	0.104254	0.61059	2.73123
3.75	0.103898	1.09782	3.74357	3.75	0.103898	0.30907	3.58623	3.75	0.103898	0.93568	0.59079	3.75	0.103898	0.93067	2.80644	3.75	0.103898	0.60919	2.72333
3.76	0.103541	1.09528	3.73234	3.76	0.103541	0.30835	3.57555	3.76	0.103541	0.93352	0.58905	3.76	0.103541	0.92851	2.79823	3.76	0.103541	0.60778	2.71538
3.77	0.103182	1.09273	3.72104	3.77	0.103182	0.30763	3.56479	3.77	0.103182	0.93134	0.58731	3.77	0.103182	0.92635	2.78996	3.77	0.103182	0.60637	2.70738
3.78	0.10282	1.09015	3.70966	3.78	0.10282	0.30691	3.55396	3.78	0.10282	0.92915	0.58555	3.78	0.10282	0.92416	2.78164	3.78	0.10282	0.60494	2.69932
3.79	0.102456	1.08756	3.6982	3.79	0.102456	0.30618	3.54306	3.79	0.102456	0.92694	0.58378	3.79	0.102456	0.92197	2.77325	3.79	0.102456	0.6035	2.6912
3.8	0.10209	1.08494	3.68666	3.8	0.10209	0.30544	3.53208	3.8	0.10209	0.92471	0.58199	3.8	0.10209	0.91975	2.76481	3.8	0.10209	0.60205	2.68302
3.81	0.101721	1.08231	3.67504	3.81	0.101721	0.3047	3.52102	3.81	0.101721	0.92246	0.5802	3.81	0.101721	0.91752	2.75631	3.81	0.101721	0.60059	2.67479
3.82	0.10135	1.07966	3.66334	3.82	0.10135	0.30395	3.50988	3.82	0.10135	0.9202	0.57839	3.82	0.10135	0.91527	2.74775	3.82	0.10135	0.59912	2.6665
3.83	0.100977	1.07699	3.65155	3.83	0.100977	0.3032	3.49866	3.83	0.100977	0.91793	0.57656	3.83	0.100977	0.91301	2.73912	3.83	0.100977	0.59763	2.65815
3.84	0.100602	1.0743	3.63969	3.84	0.100602	0.30244	3.48737	3.84	0.100602	0.91563	0.57473	3.84	0.100602	0.91072	2.73044	3.84	0.100602	0.59614	2.64974
3.85	0.100224	1.07158	3.62774	3.85	0.100224	0.30168	3.47599	3.85	0.100224	0.91332	0.57288	3.85	0.100224	0.90842	2.72169	3.85	0.100224	0.59463	2.64127
3.86	0.099843	1.06885	3.6157	3.86	0.099843	0.30091	3.46453	3.86	0.099843	0.91099	0.57102	3.86	0.099843	0.90611	2.71288	3.86	0.099843	0.59312	2.63274
3.87	0.099461	1.0661	3.60358	3.87	0.099461	0.30013	3.45299	3.87	0.099461	0.90864	0.56914	3.87	0.099461	0.90377	2.70401	3.87	0.099461	0.59159	2.62415
3.88	0.099075	1.06332	3.59137	3.88	0.099075	0.29935	3.44137	3.88	0.099075	0.90628	0.56726	3.88	0.099075	0.90142	2.69507	3.88	0.099075	0.59005	2.61549
3.89	0.098688	1.06052	3.57907	3.89	0.098688	0.29857	3.42966	3.89	0.098688	0.9039	0.56535	3.89	0.098688	0.89905	2.68606	3.89	0.098688	0.5885	2.60677
3.9	0.098297	1.05771	3.56668	3.9	0.098297	0.29777	3.41786	3.9	0.098297	0.90149	0.56344	3.9	0.098297	0.89666	2.67699	3.9	0.098297	0.58693	2.59798
3.91	0.097904	1.05486	3.5542	3.91	0.097904	0.29697	3.40598	3.91	0.097904	0.89907	0.5615	3.91	0.097904	0.89425	2.66785	3.91	0.097904	0.58536	2.58913
3.92	0.097509	1.052	3.54162	3.92	0.097509	0.29617	3.39401	3.92	0.097509	0.89663	0.55956	3.92	0.097509	0.89182	2.65864	3.92	0.097509	0.58377	2.58021
3.93	0.097111	1.04912	3.52896	3.93	0.097111	0.29535	3.38195	3.93	0.097111	0.89417	0.5576	3.93	0.097111	0.88938	2.64936	3.93	0.097111	0.58217	2.57123
3.94	0.09671	1.04621	3.51619	3.94	0.09671	0.29454	3.3698	3.94	0.09671	0.89169	0.55562	3.94	0.09671	0.88691	2.64001	3.94	0.09671	0.58055	2.56217
3.95	0.096307	1.04327	3.50334	3.95	0.096307	0.29371	3.35756	3.95	0.096307	0.88919	0.55363	3.95	0.096307	0.88442	2.63059	3.95	0.096307	0.57892	2.55305
3.96	0.0959	1.04032	3.49038	3.96	0.0959	0.29288	3.34522	3.96	0.0959	0.88667	0.55163	3.96	0.0959	0.88192	2.6211	3.96	0.0959	0.57728	2.54386
3.97	0.095491	1.03734	3.47733	3.97	0.095491	0.29204	3.33279	3.97	0.095491	0.88413	0.54961	3.97	0.095491	0.87939	2.61153	3.97	0.095491	0.57563	2.53459
3.98	0.09508	1.03433	3.46417	3.98	0.09508	0.29119	3.32026	3.98	0.09508	0.88157	0.54757	3.98	0.09508	0.87684	2.60189	3.98	0.09508	0.57396	2.52526
3.99	0.094665	1.0313	3.45092	3.99	0.094665	0.29034	3.30764	3.99	0.094665	0.87899	0.54552	3.99	0.094665	0.87428	2.59217	3.99	0.094665	0.57228	2.51585
4	0.094248	1.02825	3.43756	4	0.094248	0.28948	3.29491	4	0.094248	0.87638	0.54345	4	0.094248	0.87169	2.58238	4	0.094248	0.57058	2.50637
4.01	0.093827	1.02516	3.4241	4.01	0.093827	0.28861	3.28209	4.01	0.093827	0.87376	0.54136	4.01	0.093827	0.86907	2.57251	4.01	0.093827	0.56888	2.49681
4.02	0.093404	1.02206	3.41053	4.02	0.093404	0.28774	3.26917	4.02	0.093404	0.87111	0.53926	4.02	0.093404	0.86644	2.56256	4.02	0.093404	0.56715	2.48717
4.03	0.092978	1.01892	3.39685	4.03	0.092978	0.28685	3.25614	4.03	0.092978	0.86844	0.53714	4.03	0.092978	0.86378	2.55253	4.03	0.092978	0.56541	2.47746
4.04	0.092549	1.01576	3.38306	4.04	0.092549	0.28596	3.24301	4.04	0.092549	0.86574	0.53501	4.04	0.092549	0.8611	2.54242	4.04	0.092549	0.56366	2.46767
4.05	0.092116	1.01258	3.36917	4.05	0.092116	0.28507	3.22977	4.05	0.092116	0.86303	0.53286	4.05	0.092116	0.8584	2.53223	4.05	0.092116	0.56189	2.45779
4.06	0.091681	1.00936	3.35516	4.06	0.091681	0.28416	3.21643	4.06	0.091681	0.86029	0.53068	4.06	0.091681	0.85567	2.52195	4.06	0.091681	0.5601	2.44784
4.07	0.091242	1.00612	3.34103	4.07	0.091242	0.28325	3.20297	4.07	0.091242	0.85752	0.5285	4.07	0.091242	0.85292	2.51159	4.07	0.091242	0.5583	2.43781
4.08	0.0908	1.00284	3.32679	4.08	0.0908	0.28233	3.1894	4.08	0.0908	0.85473	0.52629	4.08	0.0908	0.85015	2.50114	4.08	0.0908	0.55649	2.42769
4.09	0.090355	0.99954	3.31243	4.09	0.090355	0.2814	3.17572	4.09	0.090355	0.85192	0.52406	4.09	0.090355	0.84735	2.4906	4.09	0.090355	0.55466	2.41748
4.1	0.089907	0.99621	3.29796	4.1	0.089907	0.28046	3.16193	4.1	0.089907	0.84908	0.52182	4.1	0.089907	0.84453	2.47998	4.1	0.089907	0.55281	2.40719
4.11	0.089455	0.99285	3.28336	4.11	0.089455	0.27951	3.14802	4.11	0.089455	0.84621	0.51956	4.11	0.089455	0.84167	2.46926	4.11	0.089455	0.55094	2.39681
4.12	0.089	0.98945	3.26863	4.12	0.089	0.27856	3.13399	4.12	0.089	0.84332	0.51727	4.12	0.089	0.8388	2.45845	4.12	0.089	0.54906	2.38634
4.13	0.088541	0.98603	3.25378	4.13	0.088541	0.27759	3.11984	4.13	0.088541	0.8404	0.51497	4.13	0.088541	0.83589	2.44755	4.13	0.088541	0.54716	2.37578
4.14	0.088079	0.98257	3.23881	4.14	0.088079	0.27662	3.10557	4.14	0.088079	0.83745	0.51265	4.14	0.088079	0.83296	2.43655	4.14	0.088079	0.54524	2.36513
4.15	0.087613	0.97908	3.22371	4.15	0.087613	0.27564	3.09119	4.15	0.087613	0.83448	0.51031	4.15	0.087613	0.83001	2.42547	4.15	0.087613	0.5433	2.3544
4.16	0.087144	0.97556	3.20849	4.16	0.087144	0.27465	3.07668	4.16	0.087144	0.83148	0.50795	4.16	0.087144	0.82702	2.41429	4.16	0.087144	0.54135	2.34357
4.17	0.086671	0.972	3.19313	4.17	0.086671	0.27364	3.06204	4.17	0.086671	0.82845	0.50556	4.17	0.086671	0.82401	2.40301	4.17	0.086671	0.53937	2.33265
4.18	0.086194	0.96841	3.17763	4.18	0.086194	0.27263	3.04727	4.18	0.086194	0.82539	0.50316	4.18	0.086194	0.82096	2.39163	4.18	0.086194	0.53738	2.32162
4.19	0.085714	0.96479	3.16199	4.19	0.085714	0.27161	3.03237	4.19	0.085714	0.8223	0.50073	4.19	0.085714	0.81789	2.38014	4.19	0.085714	0.53537	2.3105
4.2	0.085229	0.96112	3.14621	4.2	0.085229	0.27058	3.01732	4.2	0.085229	0.81918	0.49829	4.2	0.085229	0.81478	2.36855	4.2	0.085229	0.53334	2.29927
4.21	0.084741	0.95743	3.13028	4.21	0.084741	0.26954	3.00215	4.21	0.084741	0.81602	0.49581	4.21	0.084741	0.81165	2.35685	4.21	0.084741	0.53129	2.28794
4.22	0.084249	0.95369	3.11421	4.22	0.084249	0.26849	2.98682	4.22	0.084249	0.81284	0.49332	4.22	0.084249	0.80848	2.34504	4.22	0.084249	0.52921	2.2765
4.23	0.083752	0.94992	3.09799	4.23	0.083752	0.26743	2.97136	4.23	0.083752	0.80962	0.4908	4.23	0.083752	0.80528	2.33312	4.23	0.083752	0.52712	2.26495
4.24	0.083252	0.94611	3.08161	4.24	0.083252	0.26635	2.95575	4.24	0.083252	0.80637	0.48826	4.24	0.083252	0.80205	2.32108	4.24	0.083252	0.525	2.25329
4.25	0.082747	0.94225	3.06508	4.25	0.082747	0.26527	2.93999	4.25	0.082747	0.80309	0.48569	4.25	0.082747	0.79879	2.30892	4.25	0.082747	0.52287	2.24151
4.26	0.082238	0.93836	3.04838	4.26	0.082238	0.26417	2.92407	4.26	0.082238	0.79977	0.4831	4.26	0.082238	0.79549	2.29665	4.26	0.082238	0.52071	2.22963
4.27	0.081724	0.93443	3.03153	4.27	0.081724	0.26307	2.908	4.27	0.081724	0.79642	0.48048	4.27	0.081724	0.79215	2.28425	4.27	0.081724	0.51852	2.21762
4.28	0.081206	0.93045	3.01451	4.28	0.081206	0.26195	2.89177	4.28	0.081206	0.79303	0.47784	4.28	0.081206	0.78878	2.27173	4.28	0.081206	0.51632	2.20549
4.29	0.080684	0.92643	2.99732	4.29	0.080684	0.26082	2.87538	4.29	0.080684	0.78961	0.47517	4.29	0.080684	0.78537	2.25909	4.29	0.080684	0.51409	2.19324
4.3	0.080157	0.92237	2.97996	4.3	0.080157	0.25967	2.85883	4.3	0.080157	0.78614	0.47247	4.3	0.080157	0.78193	2.24631	4.3	0.080157	0.51183	2.18087
4.31	0.079625	0.91826	2.96242	4.31	0.079625	0.25851	2.8421	4.31	0.079625	0.78264	0.46975	4.31	0.079625	0.77845	2.23341	4.31	0.079625	0.50955	2.16837
4.32	0.079088	0.9141	2.9447	4.32	0.079088	0.25735	2.8252	4.32	0.079088	0.7791	0.46699	4.32	0.079088	0.77492	2.22037	4.32	0.079088	0.50725	2.15573
4.33	0.078547	0.9099	2.9268	4.33	0.078547	0.25616	2.80813	4.33	0.078547	0.77552	0.46421	4.33	0.078547	0.77136	2.20719	4.33	0.078547	0.50491	2.14297
4.34	0.078	0.90565	2.9087	4.34	0.078	0.25497	2.79087	4.34	0.078	0.7719	0.4614	4.34	0.078	0.76776	2.19387	4.34	0.078	0.50256	2.13006
4.35	0.077448	0.90135	2.89042	4.35	0.077448	0.25375	2.77343	4.35	0.077448	0.76823	0.45856	4.35	0.077448	0.76411	2.1804	4.35	0.077448	0.50017	2.11702
4.36	0.076891	0.897	2.87194	4.36	0.076891	0.25253	2.75581	4.36	0.076891	0.76452	0.45568	4.36	0.076891	0.76042	2.16679	4.36	0.076891	0.49776	2.10383
4.37	0.076329	0.8926	2.85326	4.37	0.076329	0.25129	2.73798	4.37	0.076329	0.76077	0.45278	4.37	0.076329	0.75669	2.15303	4.37	0.076329	0.49531	2.0905
4.38	0.075761	0.88814	2.83437	4.38	0.075761	0.25004	2.71996	4.38	0.075761	0.75697	0.44984	4.38	0.075761	0.75291	2.13911	4.38	0.075761	0.49284	2.07702
4.39	0.075188	0.88363	2.81527	4.39	0.075188	0.24876	2.70174	4.39	0.075188	0.75312	0.44687	4.39	0.075188	0.74909	2.12504	4.39	0.075188	0.49033	2.06338
4.4	0.074609	0.87906	2.79595	4.4	0.074609	0.24748	2.68331	4.4	0.074609	0.74923	0.44386	4.4	0.074609	0.74521	2.1108	4.4	0.074609	0.4878	2.04959
4.41	0.074024	0.87443	2.77641	4.41	0.074024	0.24618	2.66467	4.41	0.074024	0.74529	0.44082	4.41	0.074024	0.74129	2.09639	4.41	0.074024	0.48523	2.03563
4.42	0.073433	0.86975	2.75665	4.42	0.073433	0.24486	2.64581	4.42	0.073433	0.74129	0.43775	4.42	0.073433	0.73732	2.08182	4.42	0.073433	0.48263	2.02151
4.43	0.072836	0.865	2.73665	4.43	0.072836	0.24352	2.62673	4.43	0.072836	0.73725	0.43463	4.43	0.072836	0.7333	2.06707	4.43	0.072836	0.48	2.00722
4.44	0.072232	0.86019	2.71641	4.44	0.072232	0.24217	2.60741	4.44	0.072232	0.73315	0.43148	4.44	0.072232	0.72922	2.05214	4.44	0.072232	0.47733	1.99276
4.45	0.071622	0.85532	2.69593	4.45	0.071622	0.24079	2.58786	4.45	0.071622	0.72899	0.42829	4.45	0.071622	0.72509	2.03703	4.45	0.071622	0.47462	1.97811
4.46	0.071006	0.85037	2.67519	4.46	0.071006	0.2394	2.56807	4.46	0.071006	0.72478	0.42506	4.46	0.071006	0.7209	2.02173	4.46	0.071006	0.47188	1.96329
4.47	0.070382	0.84536	2.6542	4.47	0.070382	0.23799	2.54803	4.47	0.070382	0.72051	0.42179	4.47	0.070382	0.71665	2.00623	4.47	0.070382	0.4691	1.94827
4.48	0.069752	0.84028	2.63293	4.48	0.069752	0.23656	2.52773	4.48	0.069752	0.71618	0.41848	4.48	0.069752	0.71234	1.99053	4.48	0.069752	0.46628	1.93306
4.49	0.069114	0.83513	2.6114	4.49	0.069114	0.23511	2.50717	4.49	0.069114	0.71179	0.41512	4.49	0.069114	0.70797	1.97463	4.49	0.069114	0.46342	1.91765
4.5	0.068469	0.8299	2.58958	4.5	0.068469	0.23364	2.48634	4.5	0.068469	0.70733	0.41172	4.5	0.068469	0.70354	1.95851	4.5	0.068469	0.46052	1.90203
4.51	0.067817	0.82459	2.56747	4.51	0.067817	0.23215	2.46523	4.51	0.067817	0.70281	0.40827	4.51	0.067817	0.69904	1.94217	4.51	0.067817	0.45758	1.8862
4.52	0.067157	0.81921	2.54505	4.52	0.067157	0.23063	2.44383	4.52	0.067157	0.69822	0.40478	4.52	0.067157	0.69448	1.92561	4.52	0.067157	0.45459	1.87016
4.53	0.066488	0.81374	2.52233	4.53	0.066488	0.22909	2.42213	4.53	0.066488	0.69356	0.40124	4.53	0.066488	0.68984	1.90882	4.53	0.066488	0.45155	1.85388
4.54	0.065812	0.80818	2.49929	4.54	0.065812	0.22752	2.40013	4.54	0.065812	0.68882	0.39764	4.54	0.065812	0.68513	1.89178	4.54	0.065812	0.44847	1.83738
4.55	0.065127	0.80254	2.47593	4.55	0.065127	0.22594	2.37781	4.55	0.065127	0.68401	0.39399	4.55	0.065127	0.68034	1.8745	4.55	0.065127	0.44534	1.82063
4.56	0.064433	0.7968	2.45222	4.56	0.064433	0.22432	2.35517	4.56	0.064433	0.67912	0.39029	4.56	0.064433	0.67548	1.85696	4.56	0.064433	0.44215	1.80363
4.57	0.063729	0.79097	2.42815	4.57	0.063729	0.22268	2.33218	4.57	0.063729	0.67415	0.38654	4.57	0.063729	0.67053	1.83916	4.57	0.063729	0.43892	1.78638
4.58	0.063017	0.78503	2.40372	4.58	0.063017	0.22101	2.30884	4.58	0.063017	0.66909	0.38272	4.58	0.063017	0.6655	1.82108	4.58	0.063017	0.43562	1.76886
4.59	0.062295	0.779	2.37892	4.59	0.062295	0.21931	2.28515	4.59	0.062295	0.66395	0.37885	4.59	0.062295	0.66039	1.80271	4.59	0.062295	0.43227	1.75106
4.6	0.061562	0.77285	2.35372	4.6	0.061562	0.21758	2.26107	4.6	0.061562	0.65871	0.37491	4.6	0.061562	0.65518	1.78405	4.6	0.061562	0.42887	1.73297
4.61	0.06082	0.7666	2.32812	4.61	0.06082	0.21582	2.23661	4.61	0.06082	0.65338	0.37091	4.61	0.06082	0.64988	1.76509	4.61	0.06082	0.42539	1.71459
4.62	0.060066	0.76023	2.30209	4.62	0.060066	0.21402	2.21173	4.62	0.060066	0.64795	0.36684	4.62	0.060066	0.64448	1.7458	4.62	0.060066	0.42186	1.6959
4.63	0.059301	0.75373	2.27562	4.63	0.059301	0.2122	2.18644	4.63	0.059301	0.64242	0.36271	4.63	0.059301	0.63897	1.72619	4.63	0.059301	0.41826	1.67689
4.64	0.058525	0.74711	2.24871	4.64	0.058525	0.21033	2.16072	4.64	0.058525	0.63677	0.3585	4.64	0.058525	0.63336	1.70623	4.64	0.058525	0.41458	1.65755
4.65	0.057736	0.74036	2.22133	4.65	0.057736	0.20843	2.13454	4.65	0.057736	0.63102	0.35421	4.65	0.057736	0.62763	1.68593	4.65	0.057736	0.41083	1.63787
4.66	0.056935	0.73347	2.19345	4.66	0.056935	0.20649	2.10789	4.66	0.056935	0.62514	0.34985	4.66	0.056935	0.62179	1.66525	4.66	0.056935	0.40701	1.61782
4.67	0.05612	0.72643	2.16505	4.67	0.05612	0.20451	2.08074	4.67	0.05612	0.61914	0.34541	4.67	0.05612	0.61582	1.64417	4.67	0.05612	0.4031	1.59739
4.68	0.055292	0.71924	2.1361	4.68	0.055292	0.20249	2.05306	4.68	0.055292	0.61302	0.34088	4.68	0.055292	0.60973	1.62269	4.68	0.055292	0.39911	1.57657
4.69	0.054449	0.71189	2.10659	4.69	0.054449	0.20042	2.02484	4.69	0.054449	0.60675	0.33626	4.69	0.054449	0.6035	1.60077	4.69	0.054449	0.39503	1.55532
4.7	0.053592	0.70437	2.07647	4.7	0.053592	0.1983	1.99604	4.7	0.053592	0.60034	0.33154	4.7	0.053592	0.59712	1.5784	4.7	0.053592	0.39086	1.53364
4.71	0.052718	0.69666	2.04574	4.71	0.052718	0.19613	1.96664	4.71	0.052718	0.59377	0.32672	4.71	0.052718	0.59059	1.55556	4.71	0.052718	0.38659	1.51149
4.72	0.051828	0.68877	2.01433	4.72	0.051828	0.19391	1.93661	4.72	0.051828	0.58705	0.3218	4.72	0.051828	0.5839	1.53222	4.72	0.051828	0.38221	1.48886
4.73	0.05092	0.68068	1.98224	4.73	0.05092	0.19163	1.9059	4.73	0.05092	0.58015	0.31677	4.73	0.05092	0.57704	1.50834	4.73	0.05092	0.37772	1.46572
4.74	0.049994	0.67238	1.9494	4.74	0.049994	0.18929	1.87448	4.74	0.049994	0.57308	0.31162	4.74	0.049994	0.57	1.48391	4.74	0.049994	0.37311	1.44203
4.75	0.049048	0.66385	1.91579	4.75	0.049048	0.18689	1.84232	4.75	0.049048	0.5658	0.30634	4.75	0.049048	0.56277	1.45889	4.75	0.049048	0.36838	1.41777
4.76	0.048082	0.65508	1.88135	4.76	0.048082	0.18442	1.80936	4.76	0.048082	0.55833	0.30094	4.76	0.048082	0.55533	1.43324	4.76	0.048082	0.36351	1.3929
4.77	0.047094	0.64605	1.84603	4.77	0.047094	0.18188	1.77555	4.77	0.047094	0.55063	0.29539	4.77	0.047094	0.54768	1.40692	4.77	0.047094	0.3585	1.36738
4.78	0.046082	0.63674	1.80977	4.78	0.046082	0.17926	1.74084	4.78	0.046082	0.5427	0.28969	4.78	0.046082	0.53979	1.37989	4.78	0.046082	0.35333	1.34116
4.79	0.045045	0.62713	1.77251	4.79	0.045045	0.17655	1.70517	4.79	0.045045	0.53451	0.28383	4.79	0.045045	0.53164	1.3521	4.79	0.045045	0.348	1.31421
4.8	0.043982	0.6172	1.73417	4.8	0.043982	0.17376	1.66846	4.8	0.043982	0.52605	0.2778	4.8	0.043982	0.52323	1.32348	4.8	0.043982	0.34249	1.28646
4.81	0.042891	0.60692	1.69467	4.81	0.042891	0.17087	1.63063	4.81	0.042891	0.51729	0.27159	4.81	0.042891	0.51451	1.29398	4.81	0.042891	0.33679	1.25785
4.82	0.041768	0.59627	1.65392	4.82	0.041768	0.16787	1.59159	4.82	0.041768	0.5082	0.26517	4.82	0.041768	0.50548	1.26353	4.82	0.041768	0.33087	1.22832
4.83	0.040612	0.58519	1.61181	4.83	0.040612	0.16475	1.55124	4.83	0.040612	0.49877	0.25854	4.83	0.040612	0.49609	1.23204	4.83	0.040612	0.32473	1.19777
4.84	0.039419	0.57366	1.56821	4.84	0.039419	0.1615	1.50947	4.84	0.039419	0.48894	0.25167	4.84	0.039419	0.48632	1.19942	4.84	0.039419	0.31833	1.16613
4.85	0.038187	0.56163	1.52298	4.85	0.038187	0.15811	1.46612	4.85	0.038187	0.47868	0.24454	4.85	0.038187	0.47611	1.16555	4.85	0.038187	0.31165	1.13327
4.86	0.036911	0.54903	1.47596	4.86	0.036911	0.15457	1.42105	4.86	0.036911	0.46794	0.23712	4.86	0.036911	0.46543	1.13031	4.86	0.036911	0.30466	1.09909
4.87	0.035586	0.5358	1.42695	4.87	0.035586	0.15084	1.37405	4.87	0.035586	0.45667	0.22938	4.87	0.035586	0.45422	1.09355	4.87	0.035586	0.29732	1.06342
4.88	0.034207	0.52186	1.37572	4.88	0.034207	0.14692	1.32493	4.88	0.034207	0.44479	0.22128	4.88	0.034207	0.4424	1.0551	4.88	0.034207	0.28959	1.02611
4.89	0.032768	0.50711	1.32196	4.89	0.032768	0.14276	1.27336	4.89	0.032768	0.43221	0.21278	4.89	0.032768	0.42989	1.01471	4.89	0.032768	0.2814	0.98691
4.9	0.031258	0.49141	1.26533	4.9	0.031258	0.13835	1.21902	4.9	0.031258	0.41883	0.20381	4.9	0.031258	0.41659	0.97211	4.9	0.031258	0.27269	0.94557
4.91	0.029669	0.47461	1.20536	4.91	0.029669	0.13362	1.16147	4.91	0.029669	0.40452	0.19431	4.91	0.029669	0.40235	0.92695	4.91	0.029669	0.26337	0.90174
4.92	0.027987	0.4565	1.14148	4.92	0.027987	0.12852	1.10014	4.92	0.027987	0.38908	0.18418	4.92	0.027987	0.38699	0.87878	4.92	0.027987	0.25332	0.85497
4.93	0.026192	0.43679	1.07291	4.93	0.026192	0.12297	1.03429	4.93	0.026192	0.37228	0.17328	4.93	0.026192	0.37028	0.82699	4.93	0.026192	0.24238	0.8047
4.94	0.024262	0.41508	0.99859	4.94	0.024262	0.11686	0.96289	4.94	0.024262	0.35378	0.16146	4.94	0.024262	0.35188	0.77077	4.94	0.024262	0.23033	0.7501
4.95	0.022159	0.39078	0.91698	4.95	0.022159	0.11001	0.88445	4.95	0.022159	0.33306	0.14846	4.95	0.022159	0.33128	0.7089	4.95	0.022159	0.21685	0.69001
4.96	0.019829	0.36295	0.82571	4.96	0.019829	0.10218	0.79668	4.96	0.019829	0.30935	0.13389	4.96	0.019829	0.30769	0.63954	4.96	0.019829	0.20141	0.62263
4.97	0.017181	0.32997	0.72078	4.97	0.017181	0.0929	0.69572	4.97	0.017181	0.28124	0.1171	4.97	0.017181	0.27973	0.55957	4.97	0.017181	0.18311	0.54492
4.98	0.014036	0.28852	0.59437	4.98	0.014036	0.08123	0.574	4.98	0.014036	0.24591	0.0968	4.98	0.014036	0.24459	0.46285	4.98	0.014036	0.1601	0.45088
4.99	0.00993	0.2294	0.42611	4.99	0.00993	0.06458	0.41181	4.99	0.00993	0.19552	0.04588	4.99	0.00993	0.19447	0.2257	4.99	0.00993	0.1273	0.22376

[truncated: 5 more sheets: Supplementary Figure 10, Supplementary Table 1, Supplementary Table 2, Supplementary Table 3, Supplementary Table 4]
